# Supplementary material for: Remodeling of the Caenorhabditis elegans non-coding RNA transcriptome by heat shock
Source: Nucleic Acids Res. 2019 Aug 9;47(18):9829–41. doi: 10.1093/nar/gkz693 (PMC6765114; doi:10.1093/nar/gkz693)
Supplement: gkz693_Supplemental_Files [file gkz693_supplemental_files.zip]

Archive with 4 entries (4 files):
- 1_Supplementary_Table Schreiner.xlsx
- 2_Supplemental_Table Schreiner.xlsx
- 3_Supplementary_Table Schreiner.xlsx
- 4_Supplemental_Table Schreiner.xlsx
