# Supplementary material for: Remodeling of the Caenorhabditis elegans non-coding RNA transcriptome by heat shock
Source: Nucleic Acids Res. 2019 Aug 9;47(18):9829–41. doi: 10.1093/nar/gkz693 (PMC6765114; doi:10.1093/nar/gkz693)
Supplement: gkz693_Supplemental_Files [file gkz693_supplemental_files.zip › 1_Supplementary_Table Schreiner.xlsx]

## Sheet: S1 Table Legends
LEGEND S1 TABLE
S1 Table A	All Protein Coding Genes (PCGs) detected
S1 Table B	PCGs up in HS
S1 Table C	PCGs down in HS
S1 Table D	PCGs that were filtered out because of a high Intron Retention (IR) and intergenic Junction in HS/CTRL
S1 Table E	genes with IR greater than 1 filtered out
S1 Table F	PCGs filtered out due to overlap with more than 50% of repeat
S1 Table G	DAVID Clustering Analysis of Genes up in HS
S1 Table H	DAVID Clustering Analysis of Genes down in HS
This File Relates to the RNA-Seq experiment from Figure 1; below is a brief description of the experiment*
Worm stage: L4
Experimental Conditions: Control, 20ºC, Heat Shock, 35ºC for 4 hours
* See Methods for more details
Description of specific columns
"HSEs HSF-1 bound" in S1 Table B refers to genes with HSEs bound by HSF-1 in Li et al., 2016, data

## Sheet: S1A All_PCGs_Detected
GeneId	common_name	transcript	baseMean	log2FoldChange	padj
WBGene00000001	aap-1	Y110A7A.10	754.436	-0.431524	0.251219
WBGene00000002	aat-1	F27C8.1	180.331	2.17345	5.59982e-05
WBGene00000003	aat-2	F07C3.7	172.328	-0.502731	0.313732
WBGene00000004	aat-3	F52H2.2	73.3769	-0.0631692	0.924754
WBGene00000005	aat-4	T13A10.10	213.766	0.193817	0.744969
WBGene00000006	aat-5	C55C2.5	182.171	0.0431815	0.931049
WBGene00000007	aat-6	T11F9.4	264.659	-1.2619	0.00148575
WBGene00000008	aat-7	F54D12.3	26.121	-0.540631	0.630951
WBGene00000009	aat-8	F28F9.4	41.8048	2.09924	0.0109679
WBGene00000010	aat-9	Y53H1C.1	368.957	-0.196963	0.703435
WBGene00000012	abf-1	C50F2.9	0.926546	-2.8419
WBGene00000013	abf-2	C50F2.10	10.9847	2.08923	0.080187
WBGene00000015	abf-4	Y38H6C.22	3.08908	-1.24094	0.723359
WBGene00000016	abf-5	T22H6.5	29.2959	-1.67755	0.152829
WBGene00000017	abf-6	T22H6.7	34.1907	-2.17808	0.00592338
WBGene00000018	abl-1	M79.1	549.924	0.489355	0.170343
WBGene00000019	abt-1	C24F3.5	555.835	0.224333	0.507427
WBGene00000020	abt-2	F12B6.1	745.418	0.226339	0.540981
WBGene00000022	abt-4	Y39D8C.1	1224.9	-1.15274	0.0028637
WBGene00000023	abt-5	Y53C10A.9	554.182	1.00842	0.00381438
WBGene00000024	abu-1	AC3.3	233.744	1.13594	0.185379
WBGene00000025	abu-2	F19G12.7	12.5517	4.39166	0.00847256
WBGene00000027	abu-4	Y5H2A.3	49.8765	2.31356	0.00978416
WBGene00000028	abu-5	Y105C5A.4	5.28153	2.04232	0.385051
WBGene00000029	abu-6	C03A7.7	163.566	0.877891	0.655868
WBGene00000030	abu-7	C03A7.8	174.792	1.01446	0.580183
WBGene00000031	abu-8	C03A7.14	227.727	0.987169	0.536203
WBGene00000032	abu-9	R09F10.2	0.853068	1.38633
WBGene00000033	abu-10	F35A5.3	370.705	0.956643	0.556427
WBGene00000034	abu-11	T01D1.6	380.291	1.5649	0.0347002
WBGene00000035	ace-1	W09B12.1	158.377	-0.213888	0.673452
WBGene00000036	ace-2	Y44E3A.2	291.553	-0.925866	0.0100331
WBGene00000037	ace-3	Y48B6A.8	40.4486	-0.447526	0.538876
WBGene00000038	ace-4	Y48B6A.7	9.68236	-0.834314	0.546212
WBGene00000039	acn-1	C42D8.5	1306.03	3.55646	0.00118414
WBGene00000040	aco-1	ZK455.1	4681.8	-0.0439315	0.918351
WBGene00000041	aco-2	F54H12.1	18681.5	0.253007	0.379067
WBGene00000042	acr-2	K11G12.2	32.374	0.953493	0.165066
WBGene00000043	acr-3	K11G12.7	11.4232	0.26332	0.846637
WBGene00000044	acr-5	K03F8.2	51.3742	3.31154	7.43314e-05
WBGene00000045	acr-6	ZK973.5	8.97025	2.44806	0.121282
WBGene00000046	acr-7	T09A5.3	21.0709	0.222841	0.842313
WBGene00000047	acr-8	ZC504.2	49.5924	0.27396	0.761035
WBGene00000048	acr-9	C40C9.2	21.1656	1.08527	0.200529
WBGene00000049	acr-10	R02E12.8	4.88861	1.35863	0.515486
WBGene00000050	acr-11	D2092.3	29.0795	0.43093	0.679954
WBGene00000051	acr-12	R01E6.4	31.8076	-1.56996	0.0663194
WBGene00000053	acr-14	T05C12.2	9.85704	3.29132	0.0278354
WBGene00000054	acr-15	F25G6.4	47.5213	-1.62415	0.0155174
WBGene00000055	acr-16	F25G6.3	68.2896	-0.210564	0.783232
WBGene00000056	acr-17	F53E10.2	14.5981	-0.223651	0.874419
WBGene00000057	acr-18	F28F8.1	78.4869	-0.454445	0.443608
WBGene00000058	acr-19	C31H5.3	23.501	-0.86959	0.408566
WBGene00000059	acr-20	R06A4.10	22.2641	0.787582	0.379473
WBGene00000060	acr-21	F27B3.2	23.4568	0.876542	0.365664
WBGene00000061	lgc-11	F48E3.7	7.74386	-1.82334	0.223027
WBGene00000062	acr-23	F59B1.9	13.3935	2.55891	0.120336
WBGene00000063	act-1	T04C12.6	5866.21	0.667625	0.0695168
WBGene00000064	act-2	T04C12.5	16133.3	0.0849924	0.799416
WBGene00000065	act-3	T04C12.4	13659.6	0.667264	0.0256111
WBGene00000066	act-4	M03F4.2	23122.2	0.804527	0.0275648
WBGene00000067	act-5	T25C8.2	11115.3	-0.771526	0.015504
WBGene00000068	acy-1	F17C8.1	319.244	-0.17481	0.661291
WBGene00000069	acy-2	C10F3.3	29.9727	-0.194287	0.832803
WBGene00000070	acy-3	C44F1.5	397.816	0.931366	0.00285477
WBGene00000071	acy-4	T01C2.1	339.761	0.0634775	0.888801
WBGene00000072	add-1	F39C12.2	338.221	1.30513	6.90668e-06
WBGene00000073	add-2	F57F5.4	296.608	-0.0761625	0.857592
WBGene00000074	adm-2	C04A11.4	264.195	0.0831568	0.866448
WBGene00000075	adm-4	ZK154.7	174.485	-0.0986527	0.856115
WBGene00000079	adr-1	H15N14.1	1709.05	-0.0377977	0.911139
WBGene00000080	adr-2	T20H4.4	1004.01	-0.65428	0.0349831
WBGene00000081	ads-1	Y50D7A.7	3879.67	-0.435359	0.177541
WBGene00000082	adt-1	C02B4.1	2377.48	3.52448	0.00106472
WBGene00000083	adt-2	F08C6.1	1024.69	0.00407294	0.99492
WBGene00000084	aex-1	D2030.10	223.99	-0.502412	0.413086
WBGene00000085	aex-2	T14B1.2	14.3044	-0.36504	0.786496
WBGene00000086	aex-3	C02H7.3	234.527	-0.793387	0.0379813
WBGene00000088	aex-5	F32A7.6	329.989	-0.267686	0.459009
WBGene00000089	aex-6	Y87G2A.4	111.145	0.806687	0.105046
WBGene00000090	age-1	B0334.8	1189.13	-0.223717	0.442861
WBGene00000092	ags-3	F32A6.4	246.203	-0.315583	0.417479
WBGene00000093	agt-1	Y62E10A.5	252.05	-0.70955	0.0397933
WBGene00000094	agt-2	F09E5.13	210.828	-0.997577	0.0266863
WBGene00000095	aha-1	C25A1.11	238.481	0.150107	0.734179
WBGene00000096	ahr-1	C41G7.5	9.66037	0.375779	0.807304
WBGene00000097	aip-1	F58E10.4	4744.73	4.15689	5.21606e-53
WBGene00000098	air-1	K07C11.2	1763.63	-0.94633	0.000122782
WBGene00000099	air-2	B0207.4	688.748	-0.992082	0.000951926
WBGene00000100	ajm-1	C25A11.4	3470.12	0.933138	0.00364082
WBGene00000101	aka-1	D1022.7	4060.52	-0.428944	0.0786421
WBGene00000102	akt-1	C12D8.10	2071.74	-0.134875	0.709455
WBGene00000103	akt-2	F28H6.1	304.562	0.227253	0.646661
WBGene00000105	alg-1	F48F7.1	744.906	0.375484	0.500909
WBGene00000106	alg-2	T07D3.7	366.09	-1.5199	1.89089e-06
WBGene00000107	alh-1	F54D8.3	6546.04	0.291395	0.340225
WBGene00000108	alh-2	K04F1.15	2.07861	-1.80857	0.569727
WBGene00000109	alh-3	F36H1.6	2850.81	0.680165	0.0347566
WBGene00000110	alh-4	T05H4.13	4101.51	-0.937398	9.08691e-05
WBGene00000111	alh-5	T08B1.3	179.262	0.719508	0.106466
WBGene00000112	alh-6	F56D12.1	1930.3	-0.0892304	0.822084
WBGene00000113	alh-7	F45H10.1	773.751	0.367608	0.289722
WBGene00000114	alh-8	F13D12.4	19008.6	0.117091	0.755059
WBGene00000115	alh-9	F01F1.6	4074.38	0.0959976	0.807754
WBGene00000116	alh-10	C54D1.4	436.193	0.384517	0.271093
WBGene00000117	alh-11	F42G9.5	955.923	0.304084	0.266176
WBGene00000118	alh-12	Y69F12A.2	2430.47	0.980649	0.000512063
WBGene00000120	aly-1	C01F6.5	207.068	1.22766	0.00691901
WBGene00000121	aly-2	F23B2.6	1760.01	-0.399744	0.291198
WBGene00000122	aly-3	M18.7	2161.2	-0.0826742	0.797952
WBGene00000123	ama-1	F36A4.7	4890.85	-0.379918	0.142033
WBGene00000133	amt-1	C05E11.4	124.692	-5.01134	2.74758e-14
WBGene00000134	amt-2	F49E11.3	18.6241	1.96901	0.0224748
WBGene00000135	amt-3	M195.3	38.9072	0.238581	0.754959
WBGene00000136	amt-4	C05E11.5	412.015	-0.445675	0.31067
WBGene00000137	amx-1	R13G10.2	143.392	-0.4066	0.443395
WBGene00000138	amx-2	B0019.1	656.798	-0.515727	0.538489
WBGene00000139	amx-3	F25C8.2	137.042	0.711238	0.159985
WBGene00000140	anc-1	ZK973.6	15184.5	0.744443	0.0211912
WBGene00000142	aos-1	C08B6.9	1286.47	-0.496238	0.0737803
WBGene00000143	apc-2	K06H7.6	1024.59	-0.913065	0.00333754
WBGene00000144	apc-10	F15H10.3	333.338	-1.07771	0.00898426
WBGene00000145	apc-11	F35G12.9	280.885	-1.28341	0.000643693
WBGene00000146	ape-1	F46F3.4	2432.05	-0.00706166	0.985225
WBGene00000147	aph-1	VF36H2L.1	184.494	-0.692265	0.128196
WBGene00000148	aph-2	ZC434.6	748.223	-0.426354	0.139439
WBGene00000149	apl-1	C42D8.8	5057.54	0.414922	0.130405
WBGene00000150	apm-1	F55A12.7	1067.32	0.823081	0.00771436
WBGene00000151	apn-1	T05H10.2	774.676	-0.70942	0.0214559
WBGene00000155	app-1	W03G9.4	2575.53	-0.323874	0.259626
WBGene00000156	apr-1	K04G2.8	1679.98	-1.14517	6.65851e-05
WBGene00000157	aps-2	F02E8.3	208.554	1.13532	0.0163262
WBGene00000158	apg-1	Y105E8A.9	1956.84	0.0412386	0.914179
WBGene00000159	aps-1	F29G9.3	751.699	-0.212713	0.515311
WBGene00000160	apb-1	Y71H2B.10	1885.67	0.129863	0.731102
WBGene00000161	apa-2	T20B5.1	782.2	0.846995	0.0355061
WBGene00000162	apd-3	W09G10.4	902.91	-0.14253	0.652022
WBGene00000163	apb-3	R11A5.1	1472.86	-0.157705	0.635938
WBGene00000164	apm-3	F53H8.1	138.599	-0.577328	0.152829
WBGene00000165	aps-3	Y48G8AL.14	607.967	-0.625995	0.0495521
WBGene00000166	apt-9	W04G3.4	24.6864	-0.770375	0.365666
WBGene00000168	apx-1	K08D9.3	270.239	-1.15161	0.000681854
WBGene00000169	aqp-1	F32A5.5	897.173	-1.1116	0.00565917
WBGene00000170	aqp-2	C01G6.1	787.819	0.559451	0.179684
WBGene00000171	aqp-3	Y69E1A.7	14.817	1.15128	0.257538
WBGene00000172	aqp-4	F40F9.9	550.752	0.435541	0.348884
WBGene00000173	aqp-5	C35A5.1	2.39739	-0.648892	0.844061
WBGene00000174	aqp-6	C32C4.2	21.7205	1.249	0.226079
WBGene00000175	aqp-7	M02F4.8	3061.26	-0.763978	0.00319577
WBGene00000176	aqp-8	K02G10.7	920.457	-3.22211	4.13683e-19
WBGene00000177	aqp-9	K07A1.16	98.9508	0.251124	0.738569
WBGene00000178	aqp-10	ZK1321.3	1234.82	-0.00974459	0.981469
WBGene00000179	aqp-11	ZK525.2	784.566	-0.337326	0.21904
WBGene00000180	arc-1	ZK1320.6	279.291	0.332127	0.403952
WBGene00000181	ard-1	F01G4.2	2809.28	0.304448	0.25434
WBGene00000182	arf-1.2	B0336.2	2178.51	0.288855	0.472837
WBGene00000183	arf-3	F57H12.1	3933.96	0.649304	0.0547171
WBGene00000184	arf-6	Y116A8C.12	313.588	0.517215	0.153915
WBGene00000185	arg-1	F31A9.3	4.36067	6.09783	0.0371801
WBGene00000186	ark-1	C01C7.1	544.709	-0.513463	0.124681
WBGene00000187	arl-1	F54C9.10	551.763	0.0171653	0.963761
WBGene00000188	arl-3	F19H8.3	26.7916	-0.773197	0.348047
WBGene00000189	arl-5	ZK632.8	166.833	-0.0927525	0.871118
WBGene00000190	arf-1.1	F45E4.1	34.3021	-1.24765	0.156596
WBGene00000192	arl-8	Y57G11C.13	632.224	-0.571323	0.0385403
WBGene00000193	arl-6	C38D4.8	2.3897	-3.0458	0.273616
WBGene00000195	arr-1	F53H8.2	164.762	-0.56873	0.209859
WBGene00000196	aars-1	W02B12.6	713.397	0.0537851	0.880279
WBGene00000197	aars-2	F28H1.3	4533.6	0.0374137	0.924819
WBGene00000198	art-1	C15F1.6	2210.62	0.118293	0.713541
WBGene00000199	arx-1	Y71F9AL.16	985.997	0.177374	0.605685
WBGene00000200	arx-2	K07C5.1	1442.5	-0.202064	0.453575
WBGene00000201	arx-3	Y79H2A.6	1020.6	0.0682452	0.840673
WBGene00000202	exos-4.2	Y6D11A.1	560.761	-1.00373	0.00445238
WBGene00000203	arx-5	Y37D8A.1	569.739	0.0150816	0.972747
WBGene00000204	arx-6	C35D10.16	415.101	-0.325629	0.333504
WBGene00000205	arx-7	M01B12.3	294.823	-0.291893	0.461772
WBGene00000206	asb-1	F35G12.10	3547.54	-0.372997	0.158008
WBGene00000207	asb-2	F02E8.1	7851.12	0.607231	0.0117323
WBGene00000208	trip-4	Y53F4B.15	632.683	-0.249385	0.403563
WBGene00000209	asg-1	K07A12.3	2525.8	-0.144879	0.621082
WBGene00000210	asg-2	C53B7.4	2860.53	0.695045	0.00213831
WBGene00000211	asm-1	B0252.2	421.747	1.3836	1.75221e-07
WBGene00000212	asm-2	ZK455.4	430.058	-0.525209	0.133231
WBGene00000213	asm-3	W03G1.7	157.111	0.115355	0.891608
WBGene00000214	asp-1	Y39B6A.20	36810.6	-0.439305	0.296381
WBGene00000215	asp-2	T18H9.2	12915.2	-0.337265	0.313525
WBGene00000216	asp-3	H22K11.1	26622.3	0.610792	0.0137129
WBGene00000217	asp-4	R12H7.2	6329.69	0.674979	0.00835134
WBGene00000218	asp-5	F21F8.3	9841.41	-0.440388	0.21802
WBGene00000219	asp-6	F21F8.7	15400.8	-0.863592	0.0127331
WBGene00000220	atf-2	K08F8.2	95.2759	3.12857	1.79806e-06
WBGene00000221	atf-5	T04C10.4	441.416	-0.0492702	0.927636
WBGene00000222	atf-6	F45E6.2	142.394	0.329135	0.534298
WBGene00000223	atf-7	C07G2.2	3354.26	1.20153	1.64171e-05
WBGene00000224	atgp-1	F26D10.9	1049.51	0.837049	0.00142181
WBGene00000225	atgp-2	C38C6.2	6332.26	1.59928	2.24219e-05
WBGene00000226	atl-1	T06E4.3	3570.3	-0.544116	0.0434795
WBGene00000227	atm-1	Y48G1BL.2	1392.7	-0.399029	0.267705
WBGene00000228	atn-1	W04D2.1	6749.2	1.14281	2.87872e-05
WBGene00000229	atp-2	C34E10.6	43134	0.257729	0.41551
WBGene00000230	atp-3	F27C1.7	7960.44	0.463724	0.04765
WBGene00000231	atx-2	D2045.1	1953.34	-0.173025	0.684263
WBGene00000232	avr-14	B0207.12	95.4091	-0.267448	0.654382
WBGene00000233	avr-15	R11G10.1	245.017	-1.79926	2.30475e-09
WBGene00000235	baf-1	B0464.7	1060	0.142301	0.667124
WBGene00000236	bag-1	F57B10.11	1782.49	1.51337	2.60979e-07
WBGene00000237	bam-2	Y71F9AR.1	437.315	0.495307	0.292879
WBGene00000238	bar-1	C54D1.6	262.109	0.0400831	0.931055
WBGene00000239	bas-1	C05D2.4	507.26	0.329078	0.379539
WBGene00000240	pah-1	K08F8.4	1637.39	-0.486014	0.189164
WBGene00000241	bbs-1	Y105E8A.5	5.73941	-0.677648	0.761004
WBGene00000242	bbs-2	F20D12.3	9.06886	0.322584	0.820354
WBGene00000244	bbs-8	T25F10.5	30.2902	2.10066	0.0021013
WBGene00000245	bca-1	T13C5.5	532.953	-0.823873	0.0262428
WBGene00000246	bcc-1	M7.3	90.4534	-0.413599	0.515138
WBGene00000247	bec-1	T19E7.3	816.383	0.762754	0.0387212
WBGene00000248	ben-1	C54C6.2	1159.91	0.0333671	0.920389
WBGene00000249	bir-1	T27F2.3	434.009	-0.487056	0.201523
WBGene00000250	bir-2	C50B8.2	262.215	-0.956811	0.00340978
WBGene00000251	bli-1	C09G5.6	1755.25	6.14232
WBGene00000252	bli-2	F59E12.12	2357.88	6.65007	3.19259e-07
WBGene00000253	bli-3	F56C11.1	1115.11	0.37481	0.177712
WBGene00000254	bli-4	K04F10.4	4389.25	-0.112524	0.730483
WBGene00000255	bli-5	F45G2.5	122.643	2.48802	1.07574e-06
WBGene00000256	bli-6	Y73B6BL.34	16660.1	3.57766	2.64948e-13
WBGene00000257	bmk-1	F23B12.8	2216.59	-0.298497	0.271045
WBGene00000259	bpl-1	F13H8.10	736.596	-0.280117	0.317094
WBGene00000262	bra-1	F54B11.6	48.5268	0.190325	0.81382
WBGene00000263		F23H11.5	3232.19	0.177664	0.516511
WBGene00000264	brc-1	C36A4.8	542.686	-0.954066	0.00748058
WBGene00000265	brd-1	K04C2.4	659.853	-0.313867	0.336654
WBGene00000266	bre-1	C53B4.7	805.994	0.544304	0.0839688
WBGene00000267	bre-2	Y39E4B.9	117.656	0.578269	0.230575
WBGene00000268	bre-3	B0464.4	976.274	-0.698735	0.00540432
WBGene00000269	bre-4	Y73E7A.7	177.955	-0.553875	0.17853
WBGene00000270	bre-5	T12G3.8	251.64	-0.308965	0.43306
WBGene00000271	brf-1	F45E12.2	1089.29	-0.793103	0.00260613
WBGene00000272	bro-1	F56A3.5	1.5972	1.33191
WBGene00000273	brp-1	Y79H2A.1	3530.78	-0.533358	0.0410512
WBGene00000274	btf-1	F15D4.1	1485.61	-0.226393	0.421064
WBGene00000275	bub-1	R06C7.8	2871.2	-1.0498	5.90681e-06
WBGene00000276	byn-1	F57B9.5	1917.43	0.0296169	0.924754
WBGene00000277	cab-1	C23H4.1	925.038	-0.822628	0.00143793
WBGene00000279	cah-1	F54D8.4	37.6372	-2.27977	0.0253682
WBGene00000280	cah-2	D1022.8	27.3165	0.304189	0.762388
WBGene00000281	cah-3	K05G3.3	605.888	-0.851331	0.00344477
WBGene00000282	cah-4	R01E6.3	2419.59	0.503803	0.155702
WBGene00000283	cah-5	R173.1	416.026	-0.274706	0.383089
WBGene00000284	cah-6	T28F2.3	44.7412	0.171885	0.824408
WBGene00000285	cal-1	C13C12.1	159.037	-1.26789	0.00176398
WBGene00000286	cal-2	C18E9.1	89.9493	-0.156506	0.775475
WBGene00000287	cal-3	M02B7.6	19.4093	-0.270422	0.863219
WBGene00000288	cal-4	T07G12.1	50.2082	-0.494819	0.44102
WBGene00000289	cam-1	C01G6.8	636.971	-0.549464	0.107238
WBGene00000292	cap-1	D2024.6	1143.45	0.0577244	0.863674
WBGene00000293	cap-2	M106.5	2017.68	0.367458	0.138899
WBGene00000294	cas-1	F41G4.2	1222.03	0.284546	0.414298
WBGene00000295	cat-1	W01C8.6	33.9207	0.568391	0.432268
WBGene00000296	cat-2	B0432.5	24.0867	1.23286	0.166858
WBGene00000298	cat-4	F32G8.6	938.037	-1.73605	7.62974e-07
WBGene00000301	cav-1	T13F2.8	24.2512	-2.27594	0.018165
WBGene00000302	cav-2	C56A3.7	42.0314	0.0736204	0.926373
WBGene00000366	cbp-1	R10E11.1	4690.29	-0.0117315	0.976776
WBGene00000367	cca-1	C54D2.5	326.544	-0.479843	0.374712
WBGene00000368	ccb-1	T28F2.5	365.25	1.33148	8.69887e-07
WBGene00000369	ccf-1	Y56A3A.20	562.971	-0.62323	0.0521842
WBGene00000370	ccg-1	Y73F8A.6	1339.26	0.345393	0.20748
WBGene00000371	cox-5B	F26E4.9	4595.15	-0.023522	0.941807
WBGene00000372	cyp-13A7	T10B9.10	5.3722	-0.0758568	0.974742
WBGene00000373	cyp-14A5	F08F3.7	434.945	0.199938	0.636699
WBGene00000375	cyp-44A1	ZK177.5	474.653	-1.01603	0.00121789
WBGene00000376	ccr-4	ZC518.3	2313.52	-0.315167	0.3984
WBGene00000377	cct-1	T05C12.7	6889.67	0.515481	0.0404525
WBGene00000378	cct-2	T21B10.7	7428.14	0.723725	0.00161989
WBGene00000379	cct-4	K01C8.10	7682.13	0.644163	0.00839487
WBGene00000380	cct-5	C07G2.3	9919.18	0.913732	9.96229e-05
WBGene00000381	cct-6	F01F1.8	7213.03	0.699088	0.00352851
WBGene00000382	cdc-6	C43E11.10	889.656	-0.932058	0.000765587
WBGene00000383	cdc-14	C17G10.4	1858.82	-0.791717	0.00132993
WBGene00000386	cdc-25.1	K06A5.7	1952.35	-1.24479	3.95147e-08
WBGene00000387	cdc-25.2	F16B4.8	87.2169	-1.52266	0.00881049
WBGene00000388	cdc-25.3	ZK637.11	158.117	-4.15218	2.1717e-07
WBGene00000389	cdc-25.4	R05H5.2	99.2478	0.977838	0.0550242
WBGene00000390	cdc-42	R07G3.1	1284.32	-0.27281	0.369565
WBGene00000391	cdd-1	C47D2.2	1862.45	3.55061	6.43134e-21
WBGene00000392	cdd-2	F49E8.4	364.51	-0.330254	0.328012
WBGene00000393	cdf-1	C15B12.7	351.663	-0.27141	0.525604
WBGene00000395	cdh-3	ZK112.7	257.184	1.38434	0.00541766
WBGene00000396	cdh-4	F25F2.2	1933.2	0.0632626	0.898467
WBGene00000397	cdh-5	F08B4.2	287.388	4.04557	4.77211e-08
WBGene00000399	cdh-7	R05H10.6	91.4222	2.49242	0.00393188
WBGene00000401	cdh-9	F59C12.1	68.6827	1.8417	0.000906769
WBGene00000402	cdh-10	C45G7.5	104.205	4.2309	3.28952e-06
WBGene00000403	casy-1	B0034.3	715.363	-0.664791	0.015439
WBGene00000405	cdk-1	T05G5.3	1354.84	-1.77902	1.08458e-09
WBGene00000406	cdk-4	F18H3.5	55.8286	-0.879616	0.0905672
WBGene00000407	cdk-5	T27E9.3	311.577	-0.890274	0.00579708
WBGene00000408	cdk-7	Y39G10AL.3	858.371	-0.74934	0.0244686
WBGene00000409	cdk-8	F39H11.3	725.051	-0.422848	0.332381
WBGene00000410	cdk-9	H25P06.2	513.361	-0.461397	0.122409
WBGene00000411	cdl-1	R06F6.1	1007.21	-1.07614	3.68234e-05
WBGene00000412	cdr-1	F35E8.11	40.4394	1.04863	0.177782
WBGene00000413	cdt-1	Y54E10A.15	413.646	-0.745436	0.0138312
WBGene00000414	cec-1	ZK1236.2	359.953	0.209113	0.514272
WBGene00000415	ced-1	Y47H9C.4	1143.31	-0.586045	0.0159979
WBGene00000416	ced-2	Y41D4B.13	406.253	-0.729346	0.015822
WBGene00000417	ced-3	C48D1.2	692.7	-1.18733	3.98907e-06
WBGene00000418	ced-4	C35D10.9	618.796	-0.20975	0.571799
WBGene00000419	ced-5	C02F4.1	2190.73	-0.88496	0.000647012
WBGene00000420	ced-6	F56D2.7	522.586	-1.35989	1.19719e-06
WBGene00000421	ced-7	C48B4.4	3218.39	-0.261695	0.402554
WBGene00000422	ced-8	F08F1.5	21.2386	-0.501445	0.766018
WBGene00000423	ced-9	T07C4.8	535.043	-0.606619	0.0263402
WBGene00000424	ced-10	C09G12.8	490.962	0.306946	0.456916
WBGene00000425	ced-11	ZK512.3	161.872	0.972726	0.101398
WBGene00000426	ced-12	Y106G6E.5	986.712	-0.544289	0.0593085
WBGene00000427	ced-13	R09F10.9	1.24476	4.26734
WBGene00000428	ceh-1	F16H11.4	4.0434	-0.105661	0.966977
WBGene00000429	ceh-2	C27A12.5	5.40709	0.576553	0.81016
WBGene00000430	ceh-5	C16C2.1	10.3937	1.88832	0.127971
WBGene00000431	ceh-6	K02B12.1	28.064	0.87474	0.434515
WBGene00000432	ceh-7	C34C6.8	0.523296	-0.446877
WBGene00000433	ceh-8	ZK265.4	3.76669	-0.627355	0.801011
WBGene00000434	ceh-9	Y65B4BR.9	3.11644	-4.59207	0.123513
WBGene00000435	ceh-10	W03A3.1	6.78269	3.122	0.0673135
WBGene00000436	ceh-12	F33D11.4	4.11722	0.958754	0.754644
WBGene00000437	ceh-13	R13A5.5	69.0423	0.634749	0.263495
WBGene00000438	ceh-14	F46C8.5	40.0245	-0.0564398	0.954733
WBGene00000439	ceh-16	C13G5.1	0.813363	-2.65372
WBGene00000440	ceh-17	D1007.1	3.34905	4.71719	0.102993
WBGene00000441	ceh-18	ZC64.3	333.031	-0.407674	0.32293
WBGene00000442	ceh-19	F20D12.6	8.20751	1.24038	0.380466
WBGene00000443	ceh-20	F31E3.1	176.921	-0.417044	0.355067
WBGene00000444	ceh-21	T26C11.6	65.2056	-0.352738	0.631354
WBGene00000445	ceh-22	F29F11.5	15.5877	0.419249	0.802226
WBGene00000446	ceh-23	ZK652.5	4.44134	-1.20312	0.578469
WBGene00000447	ceh-24	F55B12.1	6.86322	0.684425	0.698406
WBGene00000448	pros-1	K12H4.1	61.7742	0.89765	0.157341
WBGene00000449	ceh-27	F46F3.1	14.3826	1.72533	0.254585
WBGene00000450	ceh-28	K03A11.3	1.48349	1.74635
WBGene00000451	ceh-30	C33D12.7	10.099	-2.60275	0.0604563
WBGene00000452	ceh-31	C33D12.1	5.47992	1.59076	0.618096
WBGene00000453	ceh-32	W05E10.3	99.7396	0.735226	0.114348
WBGene00000454	ceh-33	C10G8.7	8.07375	0.260068	0.899653
WBGene00000455	ceh-34	C10G8.6	32.7162	0.958212	0.25677
WBGene00000457	ceh-36	C37E2.4	0.113709	0.0612276
WBGene00000458	ceh-37	C37E2.5	116.393	0.379475	0.481713
WBGene00000459	ceh-38	F22D3.1	968.57	-0.552037	0.0271219
WBGene00000460	ceh-39	T26C11.7	52.0563	-1.91777	0.00246204
WBGene00000461	ceh-40	F17A2.5	4.97947	-2.42648	0.258049
WBGene00000462	ceh-41	T26C11.5	46.4766	0.393151	0.603328
WBGene00000463	ceh-43	C28A5.4	55.7359	1.54765	0.0132023
WBGene00000464	ceh-44	Y54F10AM.4	1526.73	-0.132592	0.645708
WBGene00000465	cpg-1	C07G2.1	9458.98	-3.04052	5.21256e-10
WBGene00000466	cel-1	C03D6.3	943.818	-0.736515	0.0187054
WBGene00000467	cep-1	F52B5.5	917.125	-0.790745	0.0358436
WBGene00000468	ces-1	F43G9.11	3.729	5.8847	0.0452912
WBGene00000469	ces-2	ZK909.4	4.07345	0.279814	0.903256
WBGene00000472	cey-1	F33A8.3	3534.35	0.625074	0.028797
WBGene00000473	cey-2	F46F11.2	9004.44	-1.95115	5.19766e-09
WBGene00000474	cey-3	M01E11.5	5311.57	-1.24334	0.000124824
WBGene00000475	cey-4	Y39A1C.3	7559.42	0.147527	0.581248
WBGene00000476	cfi-1	T23D8.8	41.2507	-0.202615	0.839427
WBGene00000477	cft-1	C18C4.2	174.832	0.928092	0.0263279
WBGene00000478	cfz-2	F27E11.3	35.4878	1.32798	0.0507612
WBGene00000479	cgh-1	C07H6.5	6132.89	-1.44823	3.3721e-10
WBGene00000480	cgp-1	Y38C9A.2	2220.61	0.52783	0.0412149
WBGene00000481	cha-1	ZC416.8	56.1099	-0.175329	0.786269
WBGene00000482	chd-3	T14G8.1	789.941	0.205305	0.648777
WBGene00000483	che-1	C55B7.12	1.29464	4.33264
WBGene00000484	che-2	F38G1.1	15.8912	1.51163	0.299645
WBGene00000485	che-3	F18C12.1	215.5	0.76688	0.0161925
WBGene00000487	che-6	C23H5.7	15.1411	4.15648	0.00111101
WBGene00000488	che-7	F26D11.10	13.0187	0.35802	0.817642
WBGene00000490	che-11	C27A7.4	40.7052	-0.0752775	0.934996
WBGene00000491	che-12	B0024.8	30.5032	-1.06372	0.316185
WBGene00000492	che-13	F59C6.7	50.1671	1.40546	0.0184522
WBGene00000493	che-14	F56H1.1	116.985	3.0066	0.00040378
WBGene00000496	chs-1	T25G3.2	4759.85	-1.65298	1.04747e-06
WBGene00000497	chs-2	F48A11.1	845.722	3.34703	1.05709e-17
WBGene00000498	chk-1	Y39H10A.7	707.748	-0.367877	0.248265
WBGene00000499	chk-2	Y60A3A.12	412.783	-0.476934	0.120407
WBGene00000500	chn-1	T09B4.10	735.653	-0.813209	0.00932476
WBGene00000501	cho-1	C48D1.3	50.8437	-0.729437	0.308145
WBGene00000502	chp-1	Y110A7A.13	1464.9	0.470023	0.112691
WBGene00000503	cht-1	C04F6.3	30.1156	2.00817	0.0591707
WBGene00000506	cic-1	H14E04.5	238.961	-0.414049	0.274516
WBGene00000507	cit-1.1	F44B9.4	423.799	-0.434781	0.147653
WBGene00000508	cit-1.2	F44B9.3	544.868	-0.443907	0.120962
WBGene00000509	cka-1	C28D4.2	887.85	-1.01774	0.00115849
WBGene00000510	cka-2	C52B9.1	116.025	0.0949631	0.862378
WBGene00000511	ckb-1	B0285.8	101.4	0.369504	0.460793
WBGene00000512	ckb-2	B0285.9	307.196	0.246755	0.761969
WBGene00000513	ckb-3	B0285.10	7.4445	-0.518333	0.792755
WBGene00000514	ckb-4	F22F7.5	196.732	0.105968	0.812291
WBGene00000515	ckc-1	T27A10.3	469.852	0.218495	0.591017
WBGene00000516	cki-1	T05A6.1	215.876	1.30568	0.0124621
WBGene00000517	cki-2	T05A6.2	327.067	-0.198923	0.614371
WBGene00000518	ckk-1	C05H8.1	110.673	-0.234561	0.665579
WBGene00000519	cku-70	Y47D3A.4	685.457	-0.564228	0.0323779
WBGene00000520	cku-80	R07E5.8	828.878	-0.790968	0.00660766
WBGene00000521	cky-1	C15C8.2	6.45558	6.6713	0.00208178
WBGene00000522	clc-1	C09F12.1	350.946	0.405899	0.441666
WBGene00000523	clc-2	C01C10.1	43.0885	-1.21058	0.101402
WBGene00000524	clc-3	ZK563.4	71.9922	0.116835	0.845248
WBGene00000525	clc-4	T05A10.2	4.03215	-1.0605	0.701641
WBGene00000526	clc-5	C01C10.4	42.2768	-0.309216	0.706879
WBGene00000527	cle-1	C36B1.1	958.822	-0.7676	0.0168627
WBGene00000528	clh-1	T27D12.2	866.991	-1.38904	9.53662e-08
WBGene00000529	clh-2	B0491.8	55.1762	-0.573597	0.344547
WBGene00000530	clh-3	E04F6.11	427.478	-0.664477	0.0468049
WBGene00000531	clh-4	T06F4.2	400.262	3.42236	7.77698e-29
WBGene00000532	clh-5	C07H4.2	1205.59	-0.188921	0.544983
WBGene00000533	clh-6	R07B7.1	710.654	-0.381092	0.19388
WBGene00000534	cpi-2	R01B10.1	1257.48	0.321164	0.258145
WBGene00000535	cpi-1	K08B4.6	1906.38	1.71909	2.31362e-09
WBGene00000536	clk-1	ZC395.2	436.314	0.200674	0.573139
WBGene00000537	clk-2	C07H6.6	721.294	-0.921413	0.000602007
WBGene00000539	cln-3.1	F07B10.1	155.926	-0.160603	0.774588
WBGene00000540	cln-3.2	C01G8.2	171.514	0.0374449	0.936855
WBGene00000541	cln-3.3	ZC190.1	77.1558	0.416645	0.47198
WBGene00000542	clp-1	C06G4.2	1850.69	0.257081	0.440957
WBGene00000543	clp-2	T04A8.16	773.455	-0.316772	0.310492
WBGene00000544	clp-3	Y47H10A.1	230.41	0.627594	0.059295
WBGene00000545	clp-4	Y39A3CL.5	547.342	0.0974299	0.810126
WBGene00000546	clp-6	Y77E11A.10	356.698	0.0383386	0.932465
WBGene00000547	clp-7	Y77E11A.11	961.434	-0.00481809	0.993707
WBGene00000548	clr-1	F56D1.4	2424.91	-0.0801356	0.807213
WBGene00000549	cls-2	R107.6	3896.57	1.617	2.30475e-09
WBGene00000550	clu-1	F55H2.6	6989.7	-0.602091	0.011262
WBGene00000551	clx-1	C50F7.2	4.12756	2.05654	0.400506
WBGene00000552	cmd-1	T21H3.3	2890.83	0.10707	0.760947
WBGene00000553	cmk-1	K07A9.2	28.1992	-0.882264	0.389812
WBGene00000554	cnb-1	F55C10.1	507.16	0.0156765	0.967664
WBGene00000555	cnc-1	R09B5.2	3.24749	4.65171	0.110311
WBGene00000556	cnc-2	R09B5.3	42.0362	1.26943	0.397562
WBGene00000557	cnc-3	R09B5.8	93.9859	5.94511	7.45825e-17
WBGene00000558	cnc-4	R09B5.9	651.226	3.69207	0.000987229
WBGene00000559	cnc-5	R09B5.10	1.77985	4.81321
WBGene00000560	cnc-6	Y46E12A.1	0.230688	-0.836101
WBGene00000561	cnd-1	C34E10.7	0.541602	3.13117
WBGene00000562	cng-1	F14H8.6	39.6683	-1.27307	0.0547171
WBGene00000563	cng-3	F38E11.12	16.7022	3.91413	0.000263486
WBGene00000564	cnk-1	R01H10.8	517.882	-0.298916	0.3275
WBGene00000565	cnt-1	Y17G7B.15	512.905	-0.282276	0.50038
WBGene00000566	cnt-2	Y39A1A.15	1358.66	0.13572	0.663541
WBGene00000567	cnx-1	ZK632.6	4632.67	0.251907	0.36907
WBGene00000583	cof-2	C48E7.5	75.7945	0.852962	0.121615
WBGene00000584	cog-1	R03C1.3	19.2956	1.77494	0.0572786
WBGene00000585	cogc-2	C06G3.10	1171.66	-0.656961	0.0192935
WBGene00000591	coh-1	K08A8.3	163.063	0.0512458	0.933686
WBGene00000592	coh-3	F08H9.1	674.297	-0.436028	0.108185
WBGene00000593	col-2	W01B6.7	6.5796	6.68955	0.000674117
WBGene00000594	col-3	T28C6.6	921.387	0.869944	0.0315837
WBGene00000596	col-7	C15A11.5	1916.07	-2.20265	0.23069
WBGene00000597	col-8	F11H8.3	4425.05	-5.08607	3.27523e-05
WBGene00000598	col-9	F54B11.1	2.6871	5.39072	0.0607123
WBGene00000599	col-10	B0222.8	5074.05	2.29643	6.61359e-09
WBGene00000601	col-12	F15H10.1	12287.9	0.703437	0.252208
WBGene00000602	col-13	F15H10.2	10572.6	0.51613	0.437682
WBGene00000603	col-14	C46A5.3	8883.08	3.32056	1.36739e-09
WBGene00000606	col-17	F11G11.10	7125.6	4.31999	1.11706e-20
WBGene00000608	col-19	ZK1193.1	20791.5	-1.10995	0.423601
WBGene00000609	col-20	F11G11.11	19571.8	-1.77732	0.151783
WBGene00000610	col-33	F36A4.6	88.9093	4.02159	7.10928e-15
WBGene00000611	col-34	F36A4.10	1019.32	2.86966	1.71667e-19
WBGene00000612	col-35	C15A11.1	7.36221	0.796604	0.611395
WBGene00000613	col-36	C27H5.5	12.4342	6.64281	9.75104e-05
WBGene00000615	col-38	F54C9.4	18668.5	4.93794	2.11972e-19
WBGene00000616	col-39	C09G5.4	11640.9	-0.803588	0.558623
WBGene00000617	col-40	T13B5.4	7.72923	2.90728	0.10796
WBGene00000618	col-41	T10B10.1	26.8157	2.76663	0.000941416
WBGene00000620	col-43	ZC513.8	39.5724	1.98586	0.0267038
WBGene00000621	col-44	F54B11.2	8.10485	4.04325	0.0283225
WBGene00000622	col-45	F53G12.7	8.76197	-0.191303	0.910668
WBGene00000623	col-46	Y18H1A.13	47.6941	3.04864	5.27185e-05
WBGene00000624	col-47	Y18H1A.12	6.08135	6.58379	0.00203236
WBGene00000625	col-48	Y54E10BL.2	4518.27	4.73985	3.35075e-18
WBGene00000626	col-49	K09H9.3	6684.43	4.628	1.8986e-17
WBGene00000627	col-50	T28F2.6	3.96506	2.24054	0.227224
WBGene00000628	col-51	T28F2.8	42.3404	8.41704	6.30591e-09
WBGene00000629	col-52	D1007.2	13.2392	4.16816	0.00738634
WBGene00000630	col-53	M01A12.1	23.5258	-0.0581742	0.961095
WBGene00000631	col-54	F33D11.3	70.8524	4.51263	1.45123e-10
WBGene00000632	col-55	T05E7.2	2.0129	4.96387	0.190911
WBGene00000633	col-56	T08B2.2	3.04622	5.56717	0.0385403
WBGene00000634	col-58	F26B1.4	817.194	3.98848	2.81651e-14
WBGene00000636	col-60	F22D6.10	13603.8	3.76909	0.000523926
WBGene00000637	col-61	C01H6.1	100.948	0.966888	0.0431999
WBGene00000638	col-62	C15A11.6	1889.34	-1.66273	0.405402
WBGene00000639	col-63	ZK265.2	15151.5	6.41354	8.70957e-46
WBGene00000640	col-64	F52F12.2	11.2252	0.364973	0.868178
WBGene00000641	col-65	K08C9.4	1181.74	2.48264	4.44451e-05
WBGene00000644	col-68	C50D2.4	182.165	1.50467	0.000217824
WBGene00000645	col-69	K01A2.7	150.23	4.2369	1.80825e-17
WBGene00000646		H17B01.2	93.0882	2.02123	0.000310591
WBGene00000647	col-71	Y49F6B.10	10218.7	4.2769	0.00389977
WBGene00000648	col-72	W09G10.1	2.40496	2.10035	0.418462
WBGene00000649	col-73	F11G11.12	18857.5	4.51851	1.67761e-17
WBGene00000650	col-74	ZK1248.2	4.15393	2.30995	0.278159
WBGene00000651	col-75	K03H9.2	11.645	3.98039	0.0296723
WBGene00000652	col-76	M110.1	544.465	2.29245	1.15349e-08
WBGene00000653	col-77	M195.1	16376.4	3.24592	1.67268e-09
WBGene00000654	col-78	W07A12.5	1.11411	4.109
WBGene00000655	col-79	C09G5.3	537.354	4.47267
WBGene00000656	col-80	C09G5.5	13105.2	-3.19485	0.00319399
WBGene00000657	col-81	F38A3.1	24076.8	-1.58316	0.313261
WBGene00000658	col-83	F33A8.9	14.2369	-0.276644	0.832856
WBGene00000659	col-84	K12D12.3	2.31845	3.19596	0.289632
WBGene00000660	col-85	T21B4.2	5.01523	4.37471	0.0355412
WBGene00000661	col-86	Y81G3A.5	4.50038	0.704596	0.802066
WBGene00000662	col-87	Y39G8C.4	11.0993	3.92145	0.00309979
WBGene00000663	col-88	W05G11.3	9163.87	3.14137	0.00718937
WBGene00000664	col-89	F17C8.2	467.327	3.6223	2.19542e-15
WBGene00000665	col-90	C29E4.1	1582.57	3.88219	4.28852e-13
WBGene00000666	col-91	F09G8.6	3098.99	1.85672	0.211316
WBGene00000667	col-92	W05B2.6	11025	0.299631	0.663606
WBGene00000668	col-93	W05B2.5	18967	-0.988545	0.125411
WBGene00000669	col-94	W05B2.1	9370.22	0.286887	0.641833
WBGene00000670	col-95	Y41C4A.16	79.5454	-2.9223	8.3115e-05
WBGene00000671	col-96	Y41C4A.19	719.706	-0.548718	0.686663
WBGene00000672	col-97	ZK1010.7	9825.39	4.13934	0.00582313
WBGene00000673	col-98	F14F7.1	1611.85	-3.69908	2.39241e-15
WBGene00000674	col-99	F29C4.8	92.273	1.67015	0.00679486
WBGene00000675	col-101	K02D7.3	1238.44	-4.63132	7.51325e-06
WBGene00000676	col-102	C18H7.3	2.17569	5.10547	0.0955448
WBGene00000677	col-103	F56B3.1	1841.84	-2.38152	2.55907e-07
WBGene00000678	col-104	F58F6.1	9759.08	4.27323	1.45791e-18
WBGene00000679	col-105	F58F6.2	13.1743	7.69383	2.63446e-06
WBGene00000680	col-106	Y77E11A.15	14130.7	-0.493885	0.444257
WBGene00000681	col-107	C34H4.4	6255.28	3.92669	4.29428e-15
WBGene00000682	col-108	Y41D4A.2	2.28073	0.597518	0.867968
WBGene00000683	col-109	Y38C1BA.3	6741.27	5.11066	5.4274e-08
WBGene00000684	col-110	F19C7.7	632.82	5.1357
WBGene00000685	col-111	F29B9.9	1251.86	4.21413	8.30759e-20
WBGene00000687	col-113	C34D4.15	1503.21	2.93296	4.2862e-09
WBGene00000688	col-114	D2024.8	1.22951	0.717468
WBGene00000689	col-115	Y42H9B.1	747.455	3.91319	1.49823e-09
WBGene00000690	col-116	F17E9.1	4.9242	-1.2625	0.540495
WBGene00000691	col-117	T28C6.4	1729.08	0.997798	0.0358533
WBGene00000692	col-118	T11B7.3	1889.35	0.463594	0.0548708
WBGene00000693	col-119	C53B4.5	13641.1	-2.94181	0.0507612
WBGene00000694	col-120	Y11D7A.11	6161.35	3.16896	0.00127014
WBGene00000695	col-121	F56D5.1	1.16357	-1.01341
WBGene00000696	col-122	T05A1.2	13578.7	-2.36113	9.74247e-14
WBGene00000697	col-123	W08D2.6	26.0751	1.40141	0.0639913
WBGene00000698	col-124	C24F3.6	36732.4	-0.642913	0.332197
WBGene00000699	col-125	C29F4.1	11112	1.74715	7.36577e-05
WBGene00000700	col-126	F54D1.2	107.563	-0.867567	0.725139
WBGene00000701	col-127	F54D1.3	88.9968	-0.889547	0.461415
WBGene00000702	col-128	F12F6.9	27.1368	6.86637	4.59312e-06
WBGene00000703	col-129	M18.1	31974.9	-0.873574	0.505279
WBGene00000704	col-130	F08G5.4	4145.31	3.25761	1.61399e-09
WBGene00000705	col-131	C39E9.3	140.211	5.17474	3.54863e-11
WBGene00000706	col-132	C39E9.9	8.23339	2.31901	0.203429
WBGene00000707	col-133	F52B11.4	23406.4	1.01456	0.0336834
WBGene00000708	col-135	M199.5	87.1634	-2.76287	5.22394e-06
WBGene00000710	col-137	Y51H4A.9	1498.36	0.679832	0.72609
WBGene00000711	col-138	C52D10.13	10937.3	4.23303	1.69855e-15
WBGene00000712	col-139	F41F3.4	33745.2	-0.795096	0.512601
WBGene00000713	col-140	F26F12.1	28047.6	-0.919787	0.49116
WBGene00000714	col-141	T15B7.5	104.553	-1.01177	0.0716809
WBGene00000715	col-142	T15B7.4	3519.05	-3.81422	1.73756e-14
WBGene00000716	col-143	T15B7.3	2034.05	-4.77643	7.59422e-07
WBGene00000717	col-144	B0222.6	5406.78	2.07224	2.2084e-07
WBGene00000718	col-145	B0222.7	4384.54	1.83452	0.000344972
WBGene00000719	col-146	T06E4.6	3132.77	-1.1394	0.5367
WBGene00000720	col-147	T06E4.4	4643.25	-3.1622	0.00303365
WBGene00000721	col-148	C12D8.8	8.55794	6.09246	0.00169882
WBGene00000722	col-149	B0024.1	3317.56	-2.30746	1.14853e-05
WBGene00000723	col-150	B0024.2	1136.91	0.679639	0.100716
WBGene00000724	col-151	AC3.6	3.51995	3.20236	0.201981
WBGene00000725	col-152	F32G8.5	159.651	2.4258	0.000294714
WBGene00000726	col-153	F17C11.3	217.14	0.41435	0.502956
WBGene00000727	col-154	F55C10.2	1912.62	2.22306	2.80123e-05
WBGene00000728	col-155	F55C10.3	3158.65	1.08781	0.0279022
WBGene00000729	col-156	F57B7.3	1459.57	2.54949	0.0490924
WBGene00000730	col-157	T11F9.9	2224.24	2.40126	9.30885e-07
WBGene00000731	col-158	D2023.7	5.63828	1.31267	0.507647
WBGene00000732	col-159	F57B1.3	24287.8	-0.661854	0.294184
WBGene00000733	col-160	F57B1.4	23989.4	-1.06827	0.413943
WBGene00000734	col-161	C50B6.4	9573.28	1.69942	0.00283405
WBGene00000735	col-162	Y2H9A.3	4301.8	1.84825	0.00155382
WBGene00000736	col-163	F46B3.17	1.78152	2.06373
WBGene00000737	col-164	T21D9.1	4.29305	6.08097	0.0477789
WBGene00000738	col-165	F14H12.1	1.49027	4.56145
WBGene00000739	col-166	T07H6.3	2155.78	0.575355	0.0827796
WBGene00000740	col-167	T10E10.2	6282.34	0.53482	0.259681
WBGene00000741	col-168	T10E10.1	2744.96	0.891845	0.0430471
WBGene00000742	col-169	T10E10.5	1431.11	1.98032	1.38106e-08
WBGene00000743	col-170	T10E10.6	1141.41	1.45043	0.00361599
WBGene00000744	col-171	T10E10.7	47.0952	0.310725	0.671941
WBGene00000745	col-172	F38B6.5	161.046	4.76253	1.69327e-12
WBGene00000746	col-173	F41C6.5	432.626	4.77935	2.77697e-05
WBGene00000747	col-174	F46C8.2	209.222	3.10866	5.70841e-07
WBGene00000748	col-175	C35B8.1	9378.48	4.5476	1.12744e-17
WBGene00000749	col-176	ZC373.7	129.245	2.73629	2.4669e-05
WBGene00000750	col-177	F59F3.2	30.1313	0.336912	0.741134
WBGene00000751	col-178	C34F6.2	17022.2	-1.71143	0.177368
WBGene00000752	col-179	C34F6.3	5967.35	-1.52294	0.269939
WBGene00000753	col-180	C44C10.1	2456.74	0.142197	0.82732
WBGene00000754	col-181	W03G11.1	17705.5	-2.50919	7.06998e-07
WBGene00000755	col-182	R09A8.4	809.527	6.34492	1.42907e-09
WBGene00000756	col-183	F02D10.1	1.91702	2.19226	0.439006
WBGene00000757	col-184	F15A2.1	9454.89	-1.56853	0.00434723
WBGene00000758	col-185	H06A10.2	1.30974	4.37182
WBGene00000759	col-186	E03G2.4	104.508	0.0759299	0.913913
WBGene00000760	col-187	C30F2.1	10.9425	1.4646	0.208976
WBGene00000761	coq-1	C24A11.9	875.922	-0.405402	0.245856
WBGene00000762	coq-2	F57B9.4	412.76	-0.145435	0.675214
WBGene00000763	coq-3	Y57G11C.11	386.773	-0.148547	0.702233
WBGene00000764	coq-4	T03F1.2	217.93	-0.869081	0.017859
WBGene00000765	coq-5	ZK652.9	871.561	-0.17996	0.588159
WBGene00000766	coq-6	K07B1.2	750.608	0.387917	0.164825
WBGene00000767	coq-8	C35D10.4	1915.3	-0.150389	0.581464
WBGene00000768	cor-1	R01H10.3	629.015	1.5534	6.94662e-06
WBGene00000770	cpb-1	C40H1.1	404.263	-0.784765	0.0155919
WBGene00000771	cpb-2	C30B5.3	606.77	0.973252	0.00885214
WBGene00000772	cpb-3	B0414.5	1891.07	-0.892019	0.000946448
WBGene00000773	cpf-1	F28C6.3	989.781	-0.639244	0.0386092
WBGene00000774	cpf-2	F56A8.6	598.572	-0.711072	0.0154577
WBGene00000775	cpin-1	F38E11.3	236.628	0.0937116	0.87547
WBGene00000776	cpl-1	T03E6.7	14652.3	0.984845	0.0218101
WBGene00000777	cpn-1	F43G9.9	2312.87	-0.0636135	0.871446
WBGene00000778	cpn-2	D1069.2	347.317	3.69693	4.32499e-20
WBGene00000779	cpn-3	F28H1.2	4044.47	0.493107	0.0771885
WBGene00000780	cpn-4	F49D11.8	1452.35	1.17965	2.06005e-06
WBGene00000781	cpr-1	C52E4.1	3129.1	-1.32689	0.00546636
WBGene00000782	cpr-2	F36D3.9	8.87485	7.13189	0.000653707
WBGene00000783	cpr-3	T10H4.12	168.739	-0.0423857	0.936597
WBGene00000784	cpr-4	F44C4.3	5037.08	-0.813641	0.0446799
WBGene00000785	cpr-5	W07B8.5	5753.97	-1.29744	5.99128e-07
WBGene00000786	cpr-6	C25B8.3	8345.6	1.39428	2.23713e-05
WBGene00000787	cps-6	C41D11.8	1011.6	0.690295	0.0163336
WBGene00000788	cpz-1	F32B5.8	5039.05	2.28692	8.21096e-10
WBGene00000789	cpz-2	M04G12.2	3124.53	0.137409	0.695572
WBGene00000792	crb-1	F11C7.4	216.269	1.57564	0.000389326
WBGene00000793	crh-1	Y41C4A.4	705.922	-0.0513994	0.905941
WBGene00000794	crn-1	Y47G6A.8	824.571	-1.26848	6.20303e-06
WBGene00000795	crn-2	CD4.2	251.49	-0.49158	0.145652
WBGene00000796	crn-3	C14A4.4	1864.04	-0.718598	0.019278
WBGene00000797	crn-4	AH9.2	116.457	-2.03202	8.83744e-06
WBGene00000798	crn-5	C14A4.5	372.413	-0.186264	0.640645
WBGene00000799	crn-6	K04H4.6	218.246	-0.755819	0.0524227
WBGene00000800	cars-1	Y23H5A.7	3740.15	0.0692677	0.828938
WBGene00000802	crt-1	Y38A10A.5	29883.2	0.846604	0.000222689
WBGene00000803	csb-1	F53H4.1	134.449	-1.32884	0.000648652
WBGene00000804	csc-1	Y48E1B.12	479.676	-1.3766	0.000185025
WBGene00000812	csk-1	Y48G1C.2	944.029	-0.0813127	0.804721
WBGene00000813	csn-1	Y59A8A.1	1107.09	-0.369801	0.196559
WBGene00000814	csn-2	B0025.2	1656.62	-0.312517	0.263974
WBGene00000815	csn-3	Y38C1AA.2	1222.83	-0.298267	0.37228
WBGene00000816	csn-4	Y55F3AM.15	821.475	-0.134045	0.713583
WBGene00000817	csn-5	B0547.1	831.822	-0.488438	0.0937168
WBGene00000818	csn-6	Y67H2A.6	870.442	-0.5417	0.0498307
WBGene00000819	csp-1	Y48E1B.13	58.2271	0.426794	0.580817
WBGene00000820	csp-2	Y73B6BL.7	161.144	0.981604	0.0228126
WBGene00000821	csp-3	Y47H9C.6	2.23724	0.263002	0.951715
WBGene00000822	csq-1	F40E10.3	6694.88	1.06035	4.44945e-05
WBGene00000829	ctb-1	MTCE.21	14863.7	-0.126168	0.845063
WBGene00000830	ctl-1	Y54G11A.6	280.593	0.885021	0.0211691
WBGene00000831	ctl-2	Y54G11A.5	1174.68	0.962041	0.000865518
WBGene00000832	ctn-1	Y23H5A.5	367.049	1.33824	0.0019875
WBGene00000833	cts-1	T20G5.2	14313	-0.36122	0.132302
WBGene00000834	cua-1	Y76A2A.2	2421.05	-0.0500128	0.891059
WBGene00000835	cuc-1	ZK652.11	960.055	0.695569	0.0179329
WBGene00000836	cul-1	D2045.6	1067.55	-0.959937	4.32779e-05
WBGene00000837	cul-2	ZK520.4	2056.63	-0.664907	0.00306483
WBGene00000838	cul-3	Y108G3AL.1	2323.27	-0.448635	0.0684876
WBGene00000839	cul-4	F45E12.3	1456.8	-0.352721	0.232701
WBGene00000840	cul-5	ZK856.1	1089.49	-0.866956	0.000670864
WBGene00000841	cul-6	K08E7.7	135.483	-0.610935	0.173815
WBGene00000843	cup-2	F25D7.1	1485.67	0.27949	0.344494
WBGene00000845	cup-4	C02C2.3	152.889	-1.02782	0.0104284
WBGene00000846	cup-5	R13A5.1	741.353	-0.223368	0.485381
WBGene00000851	cut-1	C47G2.1	0.984092	-0.418954
WBGene00000853	cut-6	M142.2	36.0475	4.31619	0.000184817
WBGene00000854	cux-7	C07H6.8	819.142	-0.291426	0.412613
WBGene00000857	cwn-1	K10B4.6	146.554	1.01062	0.0162116
WBGene00000858	cwn-2	W01B6.1	59.3878	1.25289	0.0225443
WBGene00000859	cwp-1	C37H5.10	0.491724	2.93378
WBGene00000861	cwp-3	C37H5.4	11.1517	7.44754	4.48355e-05
WBGene00000862	cwp-4	K11D12.1	24.7839	1.37697	0.178787
WBGene00000863	cya-1	ZK507.6	670.621	-0.703729	0.0187054
WBGene00000864	cya-2	F59H6.7	27.271	-0.130685	0.901053
WBGene00000865	cyb-1	ZC168.4	3177.65	-0.809098	0.00249055
WBGene00000866	cyb-2.1	Y43E12A.1	769.163	-1.65069	2.37518e-05
WBGene00000867	cyb-2.2	H31G24.4	1260.3	-1.69641	6.18671e-05
WBGene00000868	cyb-3	T06E6.2	1953.91	-2.01603	7.11583e-14
WBGene00000869	cyc-1	C54G4.8	6923.66	0.515045	0.0469449
WBGene00000870	cyd-1	Y38F1A.5	23.5494	1.33574	0.269603
WBGene00000871	cye-1	C37A2.4	1366.82	-0.552371	0.0438173
WBGene00000872	cyk-1	F11H8.4	1183.81	-0.0854257	0.794464
WBGene00000874	cyk-3	ZK328.1	2014.11	-0.0212476	0.947766
WBGene00000875	cyk-4	K08E3.6	1942.13	-0.974105	2.29161e-05
WBGene00000876	cyl-1	C52E4.6	1209.68	-0.0262767	0.942581
WBGene00000877	cyn-1	Y49A3A.5	2393.4	0.267064	0.3376
WBGene00000878	cyn-2	ZK520.5	723.793	-0.281197	0.502301
WBGene00000879	cyn-3	Y75B12B.5	2957.4	0.164103	0.543417
WBGene00000880	cyn-4	F59E10.2	897.619	-0.704902	0.0109394
WBGene00000881	cyn-5	F31C3.1	7394.51	0.993651	0.00015202
WBGene00000882	cyn-6	F42G9.2	261.904	-0.0703811	0.9116
WBGene00000883	cyn-7	Y75B12B.2	15550.5	-0.0742692	0.824448
WBGene00000884	cyn-8	D1009.2	142.929	0.353413	0.41756
WBGene00000885	cyn-9	T27D1.1	579.17	-0.405812	0.184126
WBGene00000886	cyn-10	B0252.4	346.828	-1.30057	0.00573567
WBGene00000887	cyn-11	T01B7.4	472.091	-0.481459	0.0822802
WBGene00000888	cyn-12	C34D4.12	492.297	-0.571239	0.098039
WBGene00000889	cyn-13	Y116A8C.34	948.179	0.106887	0.784548
WBGene00000890	sig-7	F39H2.2	766.471	-0.376767	0.311863
WBGene00000891	cyn-15	Y87G2A.6	1210.86	-0.101795	0.736862
WBGene00000892	cyn-16	Y17G7B.9	712.431	-0.275715	0.336578
WBGene00000893	cyn-17	ZC250.1	406.376	5.61493	2.63216e-06
WBGene00000894	dab-1	M110.5	2040.39	-0.703254	0.00316851
WBGene00000895	dac-1	B0412.1	65.9614	1.07314	0.03313
WBGene00000896	dad-1	F57B10.10	1290.77	-0.071593	0.826296
WBGene00000897	daf-1	F29C4.1	235.764	-0.613502	0.165423
WBGene00000898	daf-2	Y55D5A.5	2186.3	-0.269047	0.45073
WBGene00000899	daf-3	F25E2.5	349.409	-0.54116	0.0920647
WBGene00000900	daf-4	C05D2.1	414.317	-0.828071	0.00378355
WBGene00000901	daf-5	W01G7.1	352.227	-0.378469	0.358016
WBGene00000902	daf-6	F31F6.5	120.207	3.31604	5.26611e-06
WBGene00000903	daf-7	B0412.2	89.5898	1.15111	0.0167407
WBGene00000904	daf-8	R05D11.1	276.279	0.971236	0.0342244
WBGene00000905	daf-9	T13C5.1	47.0394	-1.09256	0.127827
WBGene00000906	daf-10	F23B2.4	30.9399	0.338074	0.724209
WBGene00000907	daf-11	B0240.3	16.91	0.742878	0.490426
WBGene00000908	daf-12	F11A1.3	317.714	0.739317	0.23025
WBGene00000910	daf-14	F01G10.8	420.338	0.987476	0.011332
WBGene00000911	daf-15	C10C5.6	3597.37	-0.35756	0.171541
WBGene00000912	daf-16	R13H8.1	1042.25	-0.318116	0.463172
WBGene00000913	daf-18	T07A9.6	3764.62	-1.43184	1.44424e-07
WBGene00000914	daf-19	F33H1.1	103.679	-0.535007	0.350212
WBGene00000915	hsp-90	C47E8.5	122507	1.95608	9.84169e-12
WBGene00000917	daf-25	Y48G1A.3	355.991	-0.258461	0.526136
WBGene00000920	daf-28	Y116F11B.1	13.917	-0.18897	0.898707
WBGene00000923	daf-31	K07H8.3	1176.96	0.134921	0.691318
WBGene00000928	dao-2	M03A1.7	661.723	5.82413	2.6458e-06
WBGene00000929	dao-3	K07E3.3	706.43	2.13544	3.28427e-07
WBGene00000930	dao-4	ZC373.6	828.847	7.25373
WBGene00000931	dao-5	C25A1.10	7856.7	0.0323289	0.924466
WBGene00000932	dao-6	T05G5.12	60.5519	2.56692	0.0086879
WBGene00000933	dap-3	C14A4.2	1421.84	0.134643	0.637428
WBGene00000934	dat-1	T23G5.5	31.8716	0.423421	0.667478
WBGene00000935	daz-1	F56D1.7	1744.07	-1.04359	0.000244268
WBGene00000936	dbl-1	T25F10.2	98.7253	0.74753	0.164405
WBGene00000937	dbr-1	C55B7.8	699.143	-0.447089	0.133231
WBGene00000938	dcp-66	C26C6.5	1230.59	-0.111553	0.749731
WBGene00000939	dcr-1	K12H4.8	3085.31	-0.264	0.277155
WBGene00000940	dcs-1	Y113G7A.9	419.381	-0.244629	0.447174
WBGene00000941	ddp-1	Y39A3CR.4	903.984	0.0691537	0.838267
WBGene00000942	deb-1	ZC477.9	3076.5	1.09065	0.00664693
WBGene00000950	deg-1	C47C12.6	57.4662	0.478847	0.485097
WBGene00000951	deg-3	K03B8.9	54.9831	0.59972	0.371863
WBGene00000952	del-1	E02H4.1	18.3196	-0.914608	0.447101
WBGene00000953	del-2	F58G6.6	14.7501	0.508054	0.659323
WBGene00000955	des-2	T26H10.1	134.163	1.18262	0.0208162
WBGene00000958	dgk-1	C09E10.2	150.558	-0.0857596	0.876792
WBGene00000959	dgk-2	F46H6.2	478.398	0.273213	0.524505
WBGene00000960	dgk-3	F54G8.2	6.35479	-0.552868	0.806672
WBGene00000961	dgn-1	T21B6.1	442.609	0.705004	0.120623
WBGene00000962	dhc-1	T21E12.4	23429.7	-0.158929	0.576147
WBGene00000963	dhp-1	R06C7.3	350.264	-1.154	0.00413299
WBGene00000964	dhp-2	C47E12.8	388.24	1.73558	4.94862e-08
WBGene00000965	dhs-1	C01G8.3	652.215	-0.630969	0.0418322
WBGene00000966	dhs-2	F55A12.4	202.446	1.03679	0.00240828
WBGene00000967	dhs-3	T02E1.5	1622.56	0.636198	0.0242516
WBGene00000968	dhs-4	T05F1.10	66.9404	1.2553	0.0208216
WBGene00000969	dhs-5	F56D1.5	209.218	-0.342797	0.481913
WBGene00000970	dhs-6	C17G10.8	1441.4	0.38205	0.224956
WBGene00000971	dhs-7	E04F6.7	154.797	0.97737	0.0301335
WBGene00000972	dhs-8	K10H10.3	61.2741	2.36612	0.000576107
WBGene00000973	dhs-9	Y32H12A.3	880.832	2.37397	2.65907e-12
WBGene00000974	dhs-11	Y39A1A.11	253.112	-1.56979	4.61662e-06
WBGene00000975	dhs-12	K08F4.9	840.235	-0.213707	0.500015
WBGene00000976	dhs-13	F36H9.3	540.543	-0.357227	0.334458
WBGene00000977	dhs-14	R05D8.8	846.242	-0.452836	0.16239
WBGene00000978	dhs-15	R05D8.10	15.2496	-0.305353	0.809243
WBGene00000979	dhs-16	C10F3.2	20.0261	2.78538	0.00254632
WBGene00000980	dhs-17	F29G9.6	89.5116	-1.6548	0.000540246
WBGene00000981	dhs-18	C45B11.3	330.34	-1.50072	3.47297e-07
WBGene00000982	dhs-19	T11F9.11	317.625	-1.57033	2.1281e-07
WBGene00000983	dhs-20	F35B12.2	229.808	-0.812137	0.187372
WBGene00000984	dhs-21	R11D1.11	899.4	-0.369688	0.336418
WBGene00000985	dhs-22	C15H11.4	1535.5	-0.341812	0.342997
WBGene00000986	dhs-23	R08H2.1	29.8938	-0.10933	0.917951
WBGene00000987	dhs-24	Y60A3A.10	902.106	-0.297216	0.274169
WBGene00000988	dhs-25	F09E10.3	2166.93	-1.48174	3.10479e-07
WBGene00000989	dhs-26	ZK816.5	24.4589	1.09015	0.211448
WBGene00000990	dhs-27	C04F6.5	86.146	0.686418	0.314883
WBGene00000991	dhs-28	M03A8.1	3167.86	0.604251	0.018727
WBGene00000992	dhs-29	F27D9.6	150.114	0.752444	0.174911
WBGene00000993	dhs-30	T25G12.7	463.961	-0.0217009	0.955466
WBGene00000994	dic-1	F08B4.1	1018.65	-0.431544	0.149761
WBGene00000995	die-1	C18D1.1	255.161	0.221709	0.795695
WBGene00000996	dif-1	F49E8.5	1388.89	0.435109	0.159287
WBGene00000998	dig-1	K07E12.1	15893.7	0.975878	0.0375621
WBGene00001000	dim-1	C18A11.7	6668.44	1.17353	0.000293462
WBGene00001001	dis-3	C04G2.6	2296.56	-0.108674	0.708839
WBGene00001002	div-1	R01H10.1	717.484	-0.36705	0.212473
WBGene00001005	dlc-1	T26A5.9	3432.96	-0.00414338	0.990543
WBGene00001006	dlg-1	C25F6.2	1389.68	1.9859	9.82652e-07
WBGene00001007	dli-1	C39E9.14	1230.18	-0.241476	0.448832
WBGene00001008	dlk-1	F33E2.2	1266.57	1.42748	8.95455e-08
WBGene00001016	dna-2	F43G6.1	1394.05	-0.926754	0.000186404
WBGene00001017	dnc-1	ZK593.5	3144.55	-0.220402	0.3688
WBGene00001018	dnc-2	C28H8.12	966.25	-0.327061	0.337398
WBGene00001019	dnj-1	B0035.14	1099.98	-0.338395	0.208111
WBGene00001020	dnj-2	B0035.2	683.282	0.014713	0.973738
WBGene00001021	dnj-3	C01G10.12	147.705	-0.34021	0.562511
WBGene00001022	dnj-4	C01G8.4	231.036	-0.355352	0.336037
WBGene00001023	dnj-5	C04A2.7	2994.87	-0.638392	0.00825129
WBGene00001025	dnj-7	C55B6.2	1133.12	0.368569	0.188705
WBGene00001026	dnj-8	C56C10.13	1371.31	0.0302623	0.927181
WBGene00001027	dnj-9	F11G11.7	1396.9	-0.0255869	0.943163
WBGene00001028	dnj-10	F22B7.5	968.589	-0.154658	0.685941
WBGene00001029	dnj-11	F38A5.13	2653.49	-0.984264	9.25518e-05
WBGene00001030	dnj-12	F39B2.10	3119.55	1.0322	0.00011969
WBGene00001031	dnj-13	F54D5.8	8535.27	2.56685	8.31218e-39
WBGene00001032	dnj-14	K02G10.8	176.103	-0.0709583	0.900559
WBGene00001033	dnj-15	K08D10.2	383.474	-0.336558	0.441666
WBGene00001034	dnj-16	R74.4	1420.86	0.128861	0.731364
WBGene00001035	dnj-17	T03F6.2	654.056	-0.390032	0.296607
WBGene00001036	dnj-18	T04A8.9	313.011	-0.495547	0.119634
WBGene00001037	dnj-19	T05C3.5	5406.53	0.612571	0.0167531
WBGene00001038	dnj-20	T15H9.7	2160.53	0.112425	0.763065
WBGene00001039	dnj-21	T19B4.4	276.793	-0.610363	0.0584968
WBGene00001040	dnj-22	T23B12.7	869.301	-0.98488	0.00294067
WBGene00001041	dnj-23	T24H10.3	583.795	-0.669216	0.0980323
WBGene00001042	dnj-24	W03A5.7	576.007	2.03395	1.17712e-10
WBGene00001043	dnj-25	W07A8.3	1411.65	0.375614	0.175542
WBGene00001044	dnj-26	Y39C12A.8	266.662	-0.964649	0.0117747
WBGene00001045	dnj-27	Y47H9C.5	503.419	1.79045	9.48551e-05
WBGene00001046	dnj-28	Y54E10BL.4	338.742	0.217597	0.575929
WBGene00001047	dnj-29	Y63D3A.6	3670.4	0.619259	0.0133374
WBGene00001048	dnj-30	Y71F9B.16	576.834	-0.294026	0.395421
WBGene00001049	dog-1	F33H2.1	506.453	-0.42614	0.218644
WBGene00001050	dom-3	F54C1.2	349.146	-0.80279	0.0135798
WBGene00001051	cks-1	C09G4.3	558.136	-1.01592	0.000156321
WBGene00001052	dop-1	F15A8.5	21.7204	-1.36778	0.147553
WBGene00001053	dop-2	K09G1.4	62.8607	0.439417	0.589427
WBGene00001054	dpf-1	T23F1.7	204.437	1.2921	0.00336864
WBGene00001055	dpf-2	C27C12.7	767.913	-2.33332	4.6885e-07
WBGene00001056	dpf-3	K02F2.1	3875.38	-0.27055	0.308738
WBGene00001057	dpf-4	F01F1.5	1805.04	0.133536	0.660782
WBGene00001058	dpf-5	R11E3.8	2492.35	-0.306513	0.243521
WBGene00001059	dpf-6	F44B9.1	205.954	2.20872
WBGene00001060	dpf-7	R11E3.7	724.999	-0.787606	0.00629229
WBGene00001061	dpl-1	T23G7.1	951.667	-0.903113	0.00277916
WBGene00001063	dpy-1	M01E10.2	10.5759	3.19775	0.0336834
WBGene00001064	dpy-2	T14B4.6	277.288	4.06976	0.000589138
WBGene00001065	dpy-3	EGAP7.1	151.819	6.44932	1.15965e-05
WBGene00001066	dpy-4	Y41E3.2	7839.28	3.8622	9.75114e-05
WBGene00001067	dpy-5	F27C1.8	7707.97	3.6629	0.000973119
WBGene00001068	dpy-6	F16F9.2	44.1092	0.270602	0.769546
WBGene00001069	dpy-7	F46C8.6	201.347	5.61098	1.42574e-05
WBGene00001070	dpy-8	C31H2.2	324.766	5.11752	0.00146996
WBGene00001071	dpy-9	T21D12.2	172.398	3.70979	2.59166e-07
WBGene00001072	dpy-10	T14B4.7	183.374	3.19146	9.24014e-05
WBGene00001073	dpy-11	F46E10.9	2024.95	2.06203	0.000145069
WBGene00001074	dpy-13	F30B5.1	7932.97	3.76269	0.000287564
WBGene00001075	dpy-14	H27M09.4	21.0385	4.86877	9.1171e-06
WBGene00001076	dpy-17	F54D8.1	866.139	5.69014	4.44218e-26
WBGene00001077	dpy-18	Y47D3B.10	1301.12	1.85026	2.12736e-05
WBGene00001078	dpy-19	F22B7.10	112.49	1.40152	0.0139069
WBGene00001079	dpy-20	T22B3.1	102.847	4.53899	2.22029e-08
WBGene00001080	dpy-21	Y59A8B.1	904.017	-0.232425	0.587087
WBGene00001081	dpy-22	F47A4.2	1960.64	0.0465015	0.909855
WBGene00001082	dpy-23	R160.1	402.878	0.357305	0.51312
WBGene00001085	dpy-26	C25G4.5	2294.02	-0.484745	0.0706823
WBGene00001086	dpy-27	R13G10.1	949.526	0.624707	0.115108
WBGene00001087	dpy-28	Y39A1B.3	1352.94	-0.782291	0.00294212
WBGene00001088	dpy-30	ZK863.6	1041.75	-0.165721	0.576836
WBGene00001089	dre-1	K04A8.6	826.653	0.406511	0.534449
WBGene00001090	drh-1	F15B10.2	1549.66	0.124	0.673513
WBGene00001092	dro-1	F53A2.5	409.022	-1.01204	0.00541831
WBGene00001093	drp-1	T12E12.4	1771.98	-0.73941	0.0059424
WBGene00001094	dars-1	B0464.1	4504.2	0.000398167	0.999439
WBGene00001095	dars-2	F10C2.6	622.902	0.0495104	0.905922
WBGene00001096	dsc-1	C18B12.3	2.08864	-2.08704	0.511986
WBGene00001099	dsc-4	K02D7.4	1917.23	-0.312211	0.260465
WBGene00001101	dsh-1	C34F11.9	372.519	-0.00147785	0.997676
WBGene00001102	dsh-2	C27A2.6	862.796	-0.762755	0.00390548
WBGene00001103	dsl-1	W09G12.4	5.94669	6.53271	0.00334166
WBGene00001104	dsl-2	W09G12.1	0.461006	-1.83509
WBGene00001105	dsl-3	Y41D4B.10	3.95756	-0.805093	0.73691
WBGene00001107	dsl-5	F58B3.8	7.65209	5.9083	0.00736957
WBGene00001108	dsl-6	H02I12.4	8.75485	4.61224	0.0104284
WBGene00001109	dsl-7	F15B9.9	29.5598	0.526358	0.627178
WBGene00001110	duo-1	F38B7.5	797.104	-0.803312	0.0278707
WBGene00001112	duo-3	Y106G6H.12	1289.96	-0.226566	0.486351
WBGene00001113	dur-1	F25H8.5	595.621	1.98168	4.08179e-06
WBGene00001115	dyb-1	F47G6.1	81.5328	-0.289313	0.650818
WBGene00001116	dyc-1	C33G3.1	185.885	0.458014	0.318224
WBGene00001117	dyf-1	F54C1.5	69.3136	3.53121	4.0054e-12
WBGene00001118	dyf-2	ZK520.3	55.1474	-0.0169842	0.982377
WBGene00001119	dyf-3	C04C3.5	56.5815	-1.78815	0.000344972
WBGene00001121	dyf-5	M04C9.5	17.3607	-1.78728	0.0637636
WBGene00001122	dyf-6	F46F6.4	13.3853	-0.188147	0.889722
WBGene00001123	dyf-7	C43C3.3	49.4224	0.221424	0.809141
WBGene00001127	dyf-11	C02H7.1	8.75317	0.00262133	0.999438
WBGene00001129	dyf-13	C27H5.7	6.55092	-1.24374	0.516082
WBGene00001130	dyn-1	C02C6.1	825.427	0.413401	0.339557
WBGene00001131	dys-1	F15D3.1	2862.31	1.3388	0.00344684
WBGene00001132	alp-1	T11B7.4	4011.99	1.31842	3.06712e-06
WBGene00001133	eat-2	Y48B6A.4	5.75156	-1.19891	0.480685
WBGene00001134	eat-3	D2013.5	3009.51	0.137607	0.618844
WBGene00001135	eat-4	ZK512.6	41.9127	-0.777886	0.199101
WBGene00001136	eat-5	F13G3.8	24.752	0.322876	0.782194
WBGene00001137	eat-6	B0365.3	17457.7	-0.120432	0.668824
WBGene00001145	eat-16	C16C2.2	307.663	0.626191	0.0495003
WBGene00001147	eat-18	Y105E8A.7	86.6399	0.0242557	0.973278
WBGene00001148	eat-20	H30A04.1	369.278	2.1735	0.000195152
WBGene00001149	bcat-1	K02A4.1	4369.93	0.341495	0.278022
WBGene00001150	ech-1.1	C29F3.1	231.351	1.2439	0.00234381
WBGene00001151	ech-2	F38H4.8	479.461	-0.329195	0.287822
WBGene00001152	ech-3	F43H9.1	182.675	0.15019	0.731034
WBGene00001153	ech-4	R06F6.9	1664.42	0.613497	0.0382544
WBGene00001154	ech-5	F56B3.5	1117.48	0.488001	0.0477789
WBGene00001155	ech-6	T05G5.6	16208	0.19241	0.525125
WBGene00001156	ech-7	Y105E8A.4	616.313	-0.348814	0.48873
WBGene00001157	ech-8	F01G10.2	249.558	0.698268	0.0735276
WBGene00001158	ech-9	F01G10.3	57.4532	0.16869	0.889321
WBGene00001159	eff-1	C26D10.5	180.986	1.65696	0.000475956
WBGene00001160	efk-1	F42A10.4	2493.62	1.00736	0.000127768
WBGene00001161	efl-1	Y102A5C.18	460.832	-0.643396	0.128573
WBGene00001162	efl-2	Y48C3A.17	241.758	0.0250196	0.95918
WBGene00001163	efn-2	C43F9.8	173.26	1.12063	0.00184464
WBGene00001164	efn-3	F15A2.5	75.084	-0.41146	0.534802
WBGene00001165	efn-4	F56A11.3	60.5242	0.29681	0.65794
WBGene00001166	eftu-2	ZK328.2	3835.59	-0.0352424	0.910663
WBGene00001167	eef-2	F25H5.4	99956.6	0.0389391	0.90454
WBGene00001168	eef-1A.1	F31E3.5	140188	0.333573	0.353645
WBGene00001169	eef-1A.2	R03G5.1	8115.03	0.41815	0.269939
WBGene00001170	egl-1	F23B12.9	4.77204	-3.19078	0.119645
WBGene00001171	egl-2	F16B3.1	81.5404	0.195002	0.812801
WBGene00001172	egl-3	C51E3.7	976.807	0.241827	0.410868
WBGene00001173	egl-4	F55A8.2	3834.21	-0.401225	0.137506
WBGene00001174	egl-5	C08C3.1	12.7548	-0.93893	0.540252
WBGene00001175	egl-6	C46F4.1	25.1316	-1.53253	0.0459978
WBGene00001177	egl-8	B0348.4	2029.62	-0.0878973	0.809935
WBGene00001178	egl-9	F22E12.4	290.995	-0.99651	0.0137115
WBGene00001179	egl-10	F28C1.2	411.155	-0.0932162	0.830272
WBGene00001182	egl-13	T22B7.1	101.329	-0.249196	0.735644
WBGene00001184	egl-15	F58A3.2	404.098	0.232025	0.672553
WBGene00001185	egl-17	F38G1.2	17.9008	1.29142	0.202209
WBGene00001186	egl-18	F55A8.1	69.19	-1.52139	0.0182664
WBGene00001187	egl-19	C48A7.1	1174.79	1.51101	0.000143424
WBGene00001188	egl-20	W08D2.1	118.315	0.386936	0.430962
WBGene00001189	egl-21	F01D4.4	882.865	0.260898	0.389737
WBGene00001190	egl-23	Y37A1B.11	165.977	0.58715	0.0945896
WBGene00001193	egl-26	C23H3.1	139.855	-0.132396	0.807754
WBGene00001194	egl-27	C04A2.3	1614.24	-0.769574	0.00855519
WBGene00001196	egl-30	M01D7.7	1024.76	0.614776	0.234104
WBGene00001202	egl-36	R07A4.1	43.0082	-1.16303	0.104941
WBGene00001204	egl-38	C04G2.7	25.8107	1.84688	0.0647718
WBGene00001207	egl-43	R53.3	50.6484	1.34006	0.101265
WBGene00001208	egl-44	F28B12.2	356.296	-0.145667	0.73427
WBGene00001209	egl-45	C27D11.1	8617.36	0.0494446	0.872036
WBGene00001210	egl-46	K11G9.4	8.93169	1.53209	0.341941
WBGene00001211	egl-47	C50H2.2	11.6308	0.3213	0.840067
WBGene00001214	ego-1	F26A3.3	3429.02	-0.585941	0.0174336
WBGene00001215	ego-2	Y53H1C.2	1482.6	0.190963	0.672828
WBGene00001223	ehn-3	ZK616.10	0.983449	3.9406
WBGene00001224	ehs-1	ZK1248.3	1051.68	-0.269407	0.412829
WBGene00001225	eif-3.B	Y54E2A.11	4077.32	0.169774	0.63913
WBGene00001226	eif-3.C	T23D8.4	8354.89	0.298402	0.280059
WBGene00001227	eif-3.D	R08D7.3	4332.25	0.138302	0.635061
WBGene00001228	eif-3.E	B0511.10	3042.93	0.247287	0.320922
WBGene00001229	eif-3.F	D2013.7	2532.57	0.169458	0.560793
WBGene00001230	eif-3.G	F22B5.2	1964.71	0.0550275	0.867679
WBGene00001231	eif-3.H	C41D11.2	2233.83	0.14205	0.668641
WBGene00001232	eif-3.I	Y74C10AR.1	2613.73	0.575789	0.0614559
WBGene00001233	eif-3.K	T16G1.11	1410.39	-0.0178688	0.956745
WBGene00001234	eif-6	C47B2.5	1125.54	-0.608264	0.0341379
WBGene00001235	elb-1	Y41C4A.10	341.134	-0.0938752	0.814354
WBGene00001236	elc-1	Y82E9BR.15	450.546	-0.129173	0.727839
WBGene00001237	elc-2	W03H1.2	5.94867	1.72427	0.237601
WBGene00001239	elo-1	F56H11.4	4355.79	-0.688903	0.0172072
WBGene00001240	elo-2	F11E6.5	1644.41	-1.34253	0.000519507
WBGene00001241	elo-3	D2024.3	1175.7	-0.0328105	0.945773
WBGene00001242	elo-4	C40H1.4	394.912	2.5878	2.1897e-05
WBGene00001243	elo-5	F41H10.7	2799.15	-1.72563	7.75448e-08
WBGene00001244	elo-6	F41H10.8	2934.53	-0.766396	0.025631
WBGene00001245	elo-7	F56H11.3	117.061	0.414755	0.448895
WBGene00001246	elo-8	Y47D3A.30	199.151	0.44418	0.235247
WBGene00001247	elo-9	Y53F4B.2	298.494	1.00275	0.00507225
WBGene00001248	elp-1	F38A6.2	232.266	-1.06736	0.0010792
WBGene00001249	elt-1	W09C2.1	159.375	0.129032	0.815619
WBGene00001250	elt-2	C33D3.1	289.392	0.273791	0.640049
WBGene00001251	elt-3	K02B9.4	181.533	-0.890614	0.0396436
WBGene00001252	elt-4	C39B10.6	7.99866	2.11667	0.130132
WBGene00001253	elt-6	F52C12.5	20.0605	-0.0517154	0.963213
WBGene00001258	emb-4	Y80D3A.2	4103.45	-0.0251608	0.934113
WBGene00001259	emb-5	T04A8.14	5847.39	-0.243685	0.367367
WBGene00001262	emb-8	K10D2.6	1898.38	-0.375927	0.281173
WBGene00001263	emb-9	K04H4.1	30021.9	1.14864	7.85281e-05
WBGene00001281	emb-27	F10B5.6	945.877	-1.03264	0.000116176
WBGene00001284	emb-30	F54C8.3	1604.85	-0.608593	0.0294721
WBGene00001303	emo-1	F32D8.6	4603.08	0.226471	0.414215
WBGene00001309	emr-1	M01D7.6	405.709	-0.448752	0.15048
WBGene00001310	end-1	F58E10.2	0.849799	1.40422
WBGene00001311	end-3	F58E10.5	108.834	5.4509	6.13489e-16
WBGene00001320	ent-1	ZK809.4	1108.09	-0.232448	0.589388
WBGene00001324	eor-1	R11E3.6	698.852	-0.455628	0.124714
WBGene00001325	eor-2	C44H4.7	200.207	-0.839914	0.0430726
WBGene00001328	epi-1	K08C7.3	22381.2	1.23528	0.000138157
WBGene00001329	epn-1	T04C10.2	931.714	1.20283	0.00362986
WBGene00001330	eps-8	Y57G11C.24	1487.61	0.529937	0.163879
WBGene00001331	erd-2	F09B9.3	867.524	0.355895	0.383652
WBGene00001332	eri-1	T07A9.5	621.527	-0.85399	0.00951197
WBGene00001333	erm-1	C01G8.5	4406.9	-0.103348	0.749746
WBGene00001334	ero-1	Y105E8B.8	1084.62	0.306606	0.264751
WBGene00001335		F35A5.8	131.003	-0.243292	0.598062
WBGene00001336	qars-1	Y41E3.4	4083.54	0.361675	0.128377
WBGene00001337	ears-1	ZC434.5	8360	0.0920716	0.755539
WBGene00001338	ears-2	T07A9.2	401.551	-0.349527	0.286274
WBGene00001340	etr-1	T01D1.2	940.967	-0.163979	0.62568
WBGene00001345	fos-1	F29G9.4	393.332	0.437118	0.304533
WBGene00001352	evl-14	H38K22.1	2289.84	-0.523746	0.0552365
WBGene00001358	evl-20	F22B5.1	262.131	-0.851626	0.0212422
WBGene00001365	exc-4	Y105E8A.22	452.608	0.0380264	0.932481
WBGene00001366	exc-5	C33D9.1	321.487	0.214051	0.630151
WBGene00001368	exc-7	F35H8.5	220.487	1.72709	0.00832694
WBGene00001371	exl-1	F26H11.5	509.309	-0.0369014	0.936231
WBGene00001372	exo-3	R09B3.1	699.763	-1.47994	1.75682e-07
WBGene00001373	exp-1	H35N03.1	21.5647	-0.274415	0.848572
WBGene00001374	exp-2	F12F3.1	80.7192	0.512235	0.42564
WBGene00001377	eya-1	C49A1.4	7.5798	0.888005	0.64319
WBGene00001385	far-1	F02A9.2	14936.3	1.12847	2.55674e-05
WBGene00001386	far-2	F02A9.3	44217.1	0.853881	7.95867e-05
WBGene00001387	far-3	F15B9.1	120.893	3.60055	4.87518e-15
WBGene00001388	far-4	F15B9.2	3.61283	2.39309	0.371692
WBGene00001389	far-5	F15B9.3	76.9038	0.19829	0.779425
WBGene00001390	far-6	W02A2.2	1096.79	0.631735	0.0131985
WBGene00001391	far-7	K01A2.2	82.7773	1.61646	0.0525303
WBGene00001392	far-8	K02F3.3	1011.98	0.310354	0.351596
WBGene00001393	fat-1	Y67H2A.8	6635.18	0.207173	0.505179
WBGene00001394	fat-2	W02A2.1	8598	0.492259	0.137937
WBGene00001395	fat-3	W08D2.4	2305.99	-0.564145	0.0583635
WBGene00001396	fat-4	T13F2.1	3990.62	-0.218284	0.450011
WBGene00001397	fat-5	W06D12.3	196	1.25787	0.00657264
WBGene00001398	fat-6	VZK822L.1	7167.9	1.47393	1.43245e-09
WBGene00001399	fat-7	F10D2.9	450.761	1.03283	0.00201687
WBGene00001400	fax-1	F56E3.4	1.76366	-0.450385
WBGene00001401	fbf-1	H12I13.4	939.958	-0.490008	0.0562383
WBGene00001402	fbf-2	F21H12.5	1247.09	-0.0558877	0.867303
WBGene00001403	fbl-1	F56H11.1	676.267	-0.468199	0.434494
WBGene00001404	fbp-1	K07A3.1	2116.58	0.259033	0.512
WBGene00001405	fce-1	C04F12.10	1868.73	0.441228	0.0803513
WBGene00001406	fce-2	F48F5.5	349.901	-0.0252519	0.962216
WBGene00001410	feh-1	Y54F10AM.2	339.086	0.319017	0.518032
WBGene00001411	fem-1	F35D6.1	1228.73	-0.0731315	0.817921
WBGene00001412	fem-2	T19C3.8	777.318	-0.609548	0.039692
WBGene00001413	fem-3	C01F6.4	416.676	-1.68193	6.31055e-06
WBGene00001414	fer-1	F43G9.6	701.309	1.07299	0.000135517
WBGene00001423	fib-1	T01C3.7	7259.23	-0.0985186	0.767143
WBGene00001424	fis-1	F41G3.4	120.64	0.278801	0.603364
WBGene00001425	fis-2	F13B9.8	349.12	1.47258	0.00418411
WBGene00001426	fkb-1	F36H1.1	1924.71	0.349295	0.145279
WBGene00001427	fkb-2	Y18D10A.19	3681.04	0.38965	0.17984
WBGene00001428	fkb-3	C05C8.3	2056.58	3.77984	1.30766e-18
WBGene00001429	fkb-4	ZC455.10	143.804	2.51293	0.000889726
WBGene00001430	fkb-5	C50F2.6	383.697	1.7264	0.0211028
WBGene00001431	fkb-6	F31D4.3	5310.52	0.983356	0.000194023
WBGene00001432	fkb-7	B0511.1	47.0147	3.87912	2.22507e-06
WBGene00001433	fkb-8	Y18D10A.25	256.019	0.298799	0.464512
WBGene00001434	fkh-2	T14G12.4	1.60379	-0.41248
WBGene00001435	fkh-3	C29F7.4	16.9306	-7.03386	1.39443e-05
WBGene00001436	fkh-4	C29F7.5	9.91977	-2.9251	0.0819757
WBGene00001437	fkh-5	F26A1.2	5.86879	-0.342235	0.867032
WBGene00001438	fkh-6	B0286.5	37.5755	-0.704671	0.396498
WBGene00001439	fkh-7	F26D12.1	187.546	0.0710985	0.926373
WBGene00001440	fkh-8	F40H3.4	11.5086	-0.263981	0.865182
WBGene00001441	fkh-9	K03C7.2	359.397	0.955957	0.013679
WBGene00001442	fkh-10	C25A1.2	10.7415	1.52086	0.188443
WBGene00001443	fli-1	B0523.5	2136.41	-0.080671	0.78506
WBGene00001444	flp-1	F23B2.5	380.681	1.46356	1.15965e-05
WBGene00001445	flp-2	W07E11.3	39.1685	-0.0795525	0.933236
WBGene00001446	flp-3	W07E11.2	165.254	1.25701	0.00327406
WBGene00001447	flp-4	C18D1.3	40.8881	-0.428603	0.570991
WBGene00001448	flp-5	C03G5.7	107.618	0.535411	0.309647
WBGene00001449	flp-6	F07D3.2	111.516	-0.272577	0.637046
WBGene00001450	flp-7	F49E10.3	69.8114	-0.703205	0.213474
WBGene00001451	flp-8	F31F6.4	106.678	0.495702	0.323652
WBGene00001452	flp-9	C36H8.3	228.571	-0.0438497	0.933141
WBGene00001453	flp-10	T06C10.4	44.5678	-1.14334	0.0649403
WBGene00001454	flp-11	K02G10.4	143.48	0.642716	0.160266
WBGene00001455	flp-12	C05E11.8	225.305	1.13181	0.000674117
WBGene00001456	flp-13	F33D4.3	86.4511	0.528408	0.270745
WBGene00001457	flp-14	Y37D8A.15	208.293	0.471973	0.208692
WBGene00001458	flp-15	ZK525.1	70.078	-0.050718	0.939595
WBGene00001459	flp-16	F15D4.8	97.0429	-0.634716	0.222826
WBGene00001460	flp-17	C52D10.11	145.441	0.315176	0.541886
WBGene00001461	flp-18	Y48D7A.2	127.595	-0.283986	0.554037
WBGene00001462	flp-19	M79.4	51.4222	0.264493	0.707935
WBGene00001463	flp-20	E01H11.3	38.2355	0.445822	0.588625
WBGene00001464	flp-21	C26F1.10	13.5077	0.390144	0.747417
WBGene00001465	flr-1	F02D10.5	136.071	-0.146531	0.785375
WBGene00001466	flr-2	F58H1.4	23.2781	1.32944	0.28577
WBGene00001468	flr-4	F09B12.6	92.6079	0.071542	0.903256
WBGene00001470	baz-2	ZK783.4	309.975	-1.20047	0.0143837
WBGene00001475	fmi-1	F15B9.7	191.836	0.309702	0.515771
WBGene00001476	fmo-1	K08C7.2	255.855	0.450734	0.212034
WBGene00001477	fmo-2	K08C7.5	3.82091	-1.80872	0.411372
WBGene00001478	fmo-3	Y39A1A.19	327.736	0.534655	0.457375
WBGene00001479	fmo-4	F53F4.5	1680.78	1.7701	5.08828e-09
WBGene00001480	fmo-5	H24K24.5	378.347	1.45319	6.38012e-09
WBGene00001481	fog-1	Y54E10A.4	126.281	-1.34	0.000745865
WBGene00001482	fog-2	Y113G7B.5	451.587	-0.659409	0.0360474
WBGene00001483	fog-3	C03C11.2	56.2046	0.9579	0.113607
WBGene00001484	fox-1	T07D1.4	58.2447	-0.588773	0.345227
WBGene00001485	fre-1	Y113G7A.8	591.036	-0.394682	0.161012
WBGene00001486	frh-1	F59G1.7	174.82	0.0403276	0.93328
WBGene00001487	frk-1	T04B2.2	270.553	0.569934	0.159118
WBGene00001488	frm-1	ZK270.2	7691.4	0.477238	0.273715
WBGene00001489	frm-2	T04C9.6	422.954	1.0285	0.00610734
WBGene00001490	frm-3	H05G16.1	152.996	1.04235	0.0510531
WBGene00001491	frm-4	C24A11.8	1654.71	0.10668	0.740371
WBGene00001492	frm-5.1	Y38C1AB.8	204.576	0.775355	0.187891
WBGene00001493	frm-7	C51F7.1	1997.55	0.67081	0.0187749
WBGene00001494	frm-8	H09G03.2	136.982	-0.514626	0.20361
WBGene00001495	frm-9	F31B12.3	200.246	0.507169	0.147574
WBGene00001496	frm-10	F25H9.5	1271.62	-0.263804	0.317658
WBGene00001497	fars-1	T08B2.9	3018.36	0.0724415	0.814383
WBGene00001498	fars-3	F22B5.9	3603.63	0.272324	0.265417
WBGene00001499	fsn-1	C26E6.5	687.221	-1.21458	2.12561e-05
WBGene00001500	ftn-1	C54F6.14	36.6024	1.92847	0.0638514
WBGene00001501	ftn-2	D1037.3	2307.28	-0.28623	0.498115
WBGene00001502	ftt-2	F52D10.3	3948.22	0.48552	0.095989
WBGene00001503	fum-1	H14A12.2	3935.85	0.0761682	0.797181
WBGene00001505	fut-1	K08F8.3	267.34	-0.241692	0.59976
WBGene00001506	fut-2	EGAP9.2	49.8473	2.07373	0.000699046
WBGene00001507	fut-4	K12H6.3	29.8421	-0.703293	0.58053
WBGene00001508	fut-8	C10F3.6	286.984	-0.165512	0.686545
WBGene00001509	fzo-1	ZK1248.14	1576.23	-0.138075	0.634942
WBGene00001510	fzr-1	ZK1307.6	1098.77	-0.247669	0.447875
WBGene00001511	fzy-1	ZK177.6	1310.25	-0.962925	5.56755e-05
WBGene00001512	gab-1	ZC482.1	18.8734	-0.202379	0.873895
WBGene00001513	gad-1	T05H4.14	1156.62	-1.0072	0.000166069
WBGene00001514	xnd-1	C05D2.5	1288.23	-0.832425	0.000424557
WBGene00001515	gap-1	T24C12.2	93.5964	-0.393512	0.585851
WBGene00001516	gap-2	ZK899.8	778.155	0.89525	0.0355675
WBGene00001517	gar-1	C15B12.5	53.1726	0.931903	0.086296
WBGene00001518	gar-2	F47D12.1	84.28	-0.81593	0.152854
WBGene00001519	gar-3	Y40H4A.1	90.9038	0.716997	0.265472
WBGene00001520	gas-1	K09A9.5	3228.64	0.535095	0.0496492
WBGene00001522	gbh-1	D2089.5	175.883	1.00081	0.00762395
WBGene00001523	gbh-2	M05D6.7	285.363	-0.43525	0.370242
WBGene00001526	gck-1	T19A5.2	1277.69	-0.171616	0.612644
WBGene00001527	gcs-1	F37B12.2	2070.74	0.0180202	0.959965
WBGene00001528	gcy-1	AH6.1	4.01764	0.207631	0.938792
WBGene00001529	gcy-2	R134.2	14.4592	-0.0707324	0.963801
WBGene00001530	gcy-3	R134.1	5.82914	-0.176082	0.932156
WBGene00001531	gcy-4	ZK970.5	25.0484	3.22558	0.000235665
WBGene00001532	gcy-5	ZK970.6	6.57643	1.21686	0.531197
WBGene00001533	gcy-6	B0024.6	8.94122	3.84991	0.00986274
WBGene00001534	gcy-7	F52E1.4	107.503	5.2393	1.34209e-11
WBGene00001535	gcy-8	C49H3.1	27.8571	0.53782	0.520978
WBGene00001536	gcy-9	ZK455.2	21.7878	-0.560199	0.578469
WBGene00001537	gcy-11	C30G4.3	193.25	0.641999	0.0808887
WBGene00001538	gcy-12	F08B1.2	1723.16	0.000394446	0.999701
WBGene00001539	gcy-13	F23H12.6	1.72067	1.97715
WBGene00001540	gcy-14	ZC412.2	5.02251	1.10088	0.668383
WBGene00001541	gcy-15	ZC239.7	26.3374	-0.398868	0.724767
WBGene00001542	gcy-17	W03F11.2	68.7663	5.73476	7.32625e-11
WBGene00001543	gcy-18	ZK896.8	46.1026	0.872734	0.163879
WBGene00001544	gcy-19	C17F4.6	19.4797	-0.0219211	0.98665
WBGene00001545	gcy-20	F21H7.9	5.56135	2.81394	0.16239
WBGene00001546	gcy-21	F22E5.3	39.9217	-0.4789	0.519527
WBGene00001547	gcy-22	T03D8.5	41.138	2.91157	3.14619e-05
WBGene00001548	gcy-23	T26C12.4	14.8679	-0.0582989	0.964035
WBGene00001549	gcy-25	Y105C5B.2	23.4888	6.06351	5.64414e-06
WBGene00001550	gcy-27	C06A12.4	1.1508	-0.587152
WBGene00001551	gcy-31	T07D1.1	17.9938	0.626374	0.555128
WBGene00001552	gcy-32	C06B3.8	10.6521	-0.482218	0.711939
WBGene00001553	gcy-33	F57F5.2	40.8891	2.75441	2.39929e-05
WBGene00001554	gcy-34	M04G12.3	35.9703	5.44737	4.96638e-11
WBGene00001555	gcy-35	T04D3.4	24.4378	-0.814994	0.331193
WBGene00001556	gcy-36	C46E1.2	10.2691	1.37176	0.315261
WBGene00001557	gcy-37	C54E4.3	15.1252	-0.13212	0.91962
WBGene00001558	gdi-1	Y57G11C.10	4491.93	0.377143	0.229571
WBGene00001559	gei-1	F45H7.2	541.596	0.18659	0.74408
WBGene00001560	gei-3	T22H6.6	1624.92	0.176437	0.626397
WBGene00001561	gei-4	W07B3.2	1123	0.506423	0.135085
WBGene00001562	lin-66	B0513.1	302.272	0.275694	0.653379
WBGene00001563	gei-6	C05C8.4	1574.39	-0.27446	0.317456
WBGene00001564	icl-1	C05E4.9	15890.6	1.17237	0.000634177
WBGene00001565	gei-8	C14B9.6	992.205	0.211892	0.555217
WBGene00001566	acdh-13	C28C12.9	962.696	-0.419602	0.0949673
WBGene00001568	snpc-4	F32H2.1	1737.13	-0.530275	0.0416997
WBGene00001569	meg-3	F52D2.4	344.31	-3.52187	4.67439e-17
WBGene00001570	gei-13	F58A4.11	255.427	1.97835	0.000284768
WBGene00001571	gei-14	K01C8.5	767.034	-1.22355	0.000448166
WBGene00001572	gei-15	M03A8.4	409.114	0.747203	0.0958635
WBGene00001574	gei-17	W10D5.3	1912.89	-0.431513	0.0648661
WBGene00001575	gei-18	Y37A1B.15	35.6099	2.62872	0.00012858
WBGene00001577	gem-4	T12A7.1	108.475	-0.183136	0.817147
WBGene00001578	ges-1	R12A1.4	814.98	0.451994	0.186685
WBGene00001579	gex-2	F56A11.1	599.589	-0.240757	0.534851
WBGene00001580	gex-3	F28D1.10	1672.93	-0.809994	0.000943055
WBGene00001581	gfi-1	F57F4.3	19377.9	-0.625854	0.0358765
WBGene00001582	gfi-2	K02A11.1	1247.76	-0.203572	0.51684
WBGene00001583	gfi-3	M163.4	171.338	0.152635	0.794998
WBGene00001584	nrde-4	F45E4.10	1480.49	-0.77839	0.00263005
WBGene00001585	gfl-1	M04B2.3	374.325	-0.738119	0.066999
WBGene00001586	ggr-1	C09G5.1	12.9844	0.815731	0.447063
WBGene00001587	ggr-2	C45B2.4	20.9837	0.720756	0.625489
WBGene00001588	ggr-3	F09C12.1	27.9493	-0.953906	0.246673
WBGene00001589	gip-1	H04J21.3	944.754	-0.215369	0.46451
WBGene00001590		C45G3.3	256.032	0.204823	0.578469
WBGene00001591	glc-1	F11A5.10	187.676	-1.45302	0.0025867
WBGene00001592	glc-2	F25F8.2	136.951	-2.51997	1.1616e-11
WBGene00001593	glc-3	ZC317.3	14.3914	-0.877921	0.423385
WBGene00001594	glc-4	C27H5.8	62.3689	-0.210036	0.741134
WBGene00001595	gld-1	T23G11.3	4129.83	-0.961997	0.000306038
WBGene00001596	gld-2	ZC308.1	2042.79	-0.3028	0.293838
WBGene00001597	gld-3	T07F8.3	2187.41	-1.14748	1.2754e-05
WBGene00001598	glh-1	T21G5.3	7241.25	-0.548873	0.0363693
WBGene00001599	glh-2	C55B7.1	1540.59	-0.781549	0.0109522
WBGene00001600	glh-3	B0414.6	890.177	-0.50742	0.084355
WBGene00001601	glh-4	T12F5.3	1789.31	-0.352113	0.233317
WBGene00001602	gln-1	C45B2.5	345.53	0.495587	0.11115
WBGene00001603	gln-2	K03H1.1	984.608	0.291944	0.459647
WBGene00001604	gln-3	Y105C5B.28	2000	0.948251	0.129275
WBGene00001606	gln-5	F26D10.10	1017.77	-2.4631	1.83637e-15
WBGene00001607	gln-6	C28D4.3	1872.29	-3.03183	6.40647e-11
WBGene00001608		R07B1.8	46.3923	0.32503	0.631942
WBGene00001609	glp-1	F02A9.6	3186.28	-0.846991	0.000797985
WBGene00001612	glr-1	C06E1.4	35.2578	1.64994	0.0141044
WBGene00001613	glr-2	B0280.12	66.3804	1.25628	0.00762954
WBGene00001614	glr-3	K10D3.1	6.01462	0.221343	0.934996
WBGene00001615	glr-4	C06A8.9	138.688	0.862876	0.153082
WBGene00001616	glr-5	ZC196.7	72.378	-1.14101	0.0688842
WBGene00001617	glr-6	F41B4.4	116.722	0.100683	0.851434
WBGene00001618	glr-7	C43H6.9	5.01127	0.514539	0.829765
WBGene00001619	glr-8	F22A3.3	3.82885	2.19182	0.266554
WBGene00001620	glt-1	C12D12.2	822.795	-1.29011	0.00023142
WBGene00001621	glt-3	K08F4.4	154.116	0.821235	0.0338246
WBGene00001622	glt-4	T22E5.2	213.453	0.272565	0.65875
WBGene00001623	glt-5	Y53C12A.2	95.665	0.350442	0.536002
WBGene00001624	glt-6	R05G6.6	80.3751	0.776518	0.0860188
WBGene00001625	glt-7	W03G1.1	32.0256	0.300368	0.710013
WBGene00001626	gly-1	F44F4.6	26.9753	2.32235
WBGene00001627	gly-2	C55B7.2	319.577	-0.366642	0.412052
WBGene00001628	gly-3	ZK688.8	1176.19	0.106603	0.792483
WBGene00001629	gly-4	Y116F11B.12	949.505	-0.245684	0.3905
WBGene00001630	gly-5	Y39E4B.12	1661.33	0.483192	0.0562493
WBGene00001631	gly-6	H38K22.5	528.159	0.069392	0.937609
WBGene00001632	gly-7	Y46H3A.6	1788.12	0.501305	0.114822
WBGene00001633	gly-8	Y66A7A.6	6634.37	4.37821	4.69901e-38
WBGene00001635	gly-10	Y45F10D.3	1124.94	-0.629798	0.00982348
WBGene00001636	gly-11	Y75B8A.9	168.681	0.691571	0.251726
WBGene00001637	gly-12	F48E3.1	92.2456	0.142039	0.865058
WBGene00001638	gly-13	B0416.6	367.322	-0.606226	0.104842
WBGene00001639	gly-14	M01F1.1	48.3897	0.342108	0.629486
WBGene00001640	gly-15	C54C8.11	4.07945	2.60207	0.188615
WBGene00001641	gly-16	T15D6.2	0.180534	1.98478
WBGene00001643	gly-18	F22D6.11	35.1053	0.921806	0.230309
WBGene00001644	gly-19	F22D6.12	109.22	-0.0153526	0.983816
WBGene00001645	gly-20	C03E10.4	332.928	-1.16756	5.69836e-05
WBGene00001646	gna-1	B0024.12	82.0526	0.603949	0.245159
WBGene00001647	gna-2	T23G11.2	741.538	-2.07138	5.13972e-10
WBGene00001648	goa-1	C26C6.2	982.77	-0.483254	0.168119
WBGene00001649	gob-1	H13N06.3	1075.68	0.667434	0.0359602
WBGene00001650	gon-1	F25H8.3	2301.44	1.43112	0.000421277
WBGene00001651	gon-2	T01H8.5	2267.69	-0.113924	0.822301
WBGene00001653	gon-4	K04D7.5	1520.62	-1.06626	2.9739e-05
WBGene00001660	gop-1	C34E10.3	861.764	-0.174118	0.642297
WBGene00001661	gop-2	C34E10.2	813.214	-0.262671	0.472854
WBGene00001662	gop-3	C34E10.1	1506.97	0.126239	0.694899
WBGene00001663	gpa-1	T19C4.6	57.9991	-0.104162	0.877232
WBGene00001664	gpa-2	F38E1.5	11.6545	0.116457	0.952176
WBGene00001665	gpa-3	E02C12.5	15.3113	-0.558797	0.711939
WBGene00001666	gpa-4	T07A9.7	17.1741	1.0367	0.277718
WBGene00001667	gpa-5	F53B1.7	13.5037	2.88815	0.0132023
WBGene00001668	gpa-6	F48C11.1	4.11614	1.18009	0.596874
WBGene00001669	gpa-7	R10H10.5	85.333	0.128651	0.868454
WBGene00001670	gpa-8	F56H9.3	3.06106	1.78101	0.47989
WBGene00001671	gpa-9	F56H9.4	13.6612	0.322397	0.834548
WBGene00001672	gpa-10	C55H1.2	4.75	-0.919631	0.698476
WBGene00001673	gpa-11	C16A11.1	9.04743	1.34158	0.309784
WBGene00001674	gpa-12	F18G5.3	213.88	0.0747339	0.90454
WBGene00001675	gpa-13	F18E2.5	6.57336	-1.6557	0.359059
WBGene00001676	gpa-14	B0207.3	9.38225	0.482111	0.777632
WBGene00001677	gpa-15	M04C7.1	20.8999	0.918379	0.296968
WBGene00001678	gpa-16	Y95B8A.5	626.265	-0.712778	0.00507464
WBGene00001679	gpb-1	F13D12.7	975.943	0.152321	0.790474
WBGene00001680	gpb-2	F52A8.2	231.963	-0.00835808	0.986836
WBGene00001681	gpc-1	K02A4.2	18.2472	1.00187	0.340759
WBGene00001682	gpc-2	F08B6.2	676.983	0.392729	0.209687
WBGene00001683	gpd-1	T09F3.3	1505.78	-0.904326	0.019319
WBGene00001684	gpd-2	K10B3.8	7089.02	0.41373	0.254186
WBGene00001685	gpd-3	K10B3.7	8636.45	0.556976	0.0667867
WBGene00001686	gpd-4	F33H1.2	963.237	-1.22934	0.000145907
WBGene00001687	gpn-1	F59D12.4	55.6636	-0.612471	0.294095
WBGene00001688	gpr-1	F22B7.13	371.047	-0.230181	0.501282
WBGene00001689	gpr-2	C38C10.4	590.596	-0.11986	0.727824
WBGene00001690	grd-1	R08B4.1	319.746	4.83999	4.88142e-05
WBGene00001691	grd-2	F46B3.5	213.391	5.40274
WBGene00001692	grd-3	W05E7.1	516.014	-3.55025	2.66997e-19
WBGene00001693	grd-4	T01B10.1	36.9588	2.17246	0.0076086
WBGene00001694	grd-5	F41E6.2	2381.84	1.76381	1.24814e-08
WBGene00001695	grd-6	T18H9.1	422.628	0.560902
WBGene00001696	grd-7	F46H5.6	4.73241	4.28129	0.0428134
WBGene00001697	grd-8	C37C3.4	0.687264	1.00174
WBGene00001698	grd-9	C04E6.6	3.91755	0.915782	0.706879
WBGene00001699	grd-10	F09D12.1	138.759	-3.4659	8.51337e-09
WBGene00001700	grd-11	K02E2.2	24.0704	2.62579	0.0153108
WBGene00001701	grd-12	F02D8.2	55.5436	9.77282	5.85877e-13
WBGene00001702	grd-13	W05E7.3	58.6551	-4.89737	1.85308e-10
WBGene00001703	grd-14	T01B10.2	2406.79	2.08928	0.0562383
WBGene00001704	grd-15	Y87G2A.15	36.1651	1.72889	0.011648
WBGene00001705	grd-16	Y69A2AL.1	9.08234	2.35127	0.154
WBGene00001707	grh-1	Y48G8AR.1	342.735	3.32964	9.59196e-10
WBGene00001708	grk-1	F19C6.1	315.816	-0.238119	0.55657
WBGene00001709	grk-2	W02B3.2	132.16	0.211292	0.737567
WBGene00001710	grl-1	C24G6.7	8.71717	2.73579	0.141367
WBGene00001711	grl-2	T16G1.8	19.1254	5.76969	0.000196903
WBGene00001712	grl-3	K03B8.7	6.49494	6.66863	0.000880111
WBGene00001713	grl-4	F42C5.7	1083.94	1.9391	0.253715
WBGene00001714	grl-5	Y47D7A.5	705.242	6.22726	7.31637e-06
WBGene00001715	grl-6	K10C2.5	5.73671	0.707672	0.747093
WBGene00001716	grl-7	T02E9.2	1330.92	6.90495
WBGene00001717	grl-8	ZC487.5	24.9093	-1.19108	0.195395
WBGene00001718	grl-9	ZC487.4	2.38346	2.01791	0.575504
WBGene00001719	grl-10	C26F1.5	109.073	1.93893	0.00848256
WBGene00001720	grl-11	ZK512.9	0.685419	3.43628
WBGene00001721	grl-12	F28A12.2	9.5111	2.41483	0.0838988
WBGene00001722	grl-13	F32D1.4	0.815904	-0.211208
WBGene00001723	grl-14	T03D8.4	32.1936	1.07462	0.308145
WBGene00001724	grl-15	Y75B8A.20	428.763	5.37545
WBGene00001725	grl-16	Y65B4BR.6	5526.32	2.61402	6.5654e-06
WBGene00001726	grl-17	C56A3.1	9.5607	0.958672	0.489648
WBGene00001727	grl-18	T05C3.4	9.1064	4.22738	0.0115082
WBGene00001728	grl-19	R02D3.6	4.58708	6.15621	0.0346887
WBGene00001729	grl-20	C23H5.9	1.16784	1.25212
WBGene00001730	grl-21	ZC168.5	509.223	-1.41554	0.36907
WBGene00001731	grl-22	W03A5.3	78.3522	3.15454	9.87971e-09
WBGene00001732	grl-23	E02A10.2	4.77813	6.22608	0.00478235
WBGene00001733	grl-24	F11E6.2	0.345082	1.02301
WBGene00001734	grl-25	ZK643.8	5.63674	6.48104	0.00250008
WBGene00001735	grl-26	K02D7.6	21.3097	4.12306	0.0001086
WBGene00001736	grl-27	F40C5.3	353.929	3.20408	2.8225e-07
WBGene00001737	grl-28	T24A6.15	1.40835	3.36506
WBGene00001738	grl-29	T24A6.18	0.476412	1.66704
WBGene00001739	grl-30	T24A6.3	0.888435	-1.1975
WBGene00001740	gro-1	ZC395.6	371.411	-0.138143	0.708494
WBGene00001743	grp-1	K06H7.4	699.29	-0.646168	0.0208311
WBGene00001744	gars-1	T10F2.1	3600.32	0.0266217	0.943139
WBGene00001745	gsa-1	R06A10.2	280.746	0.493002	0.410804
WBGene00001746	gsk-3	Y18D10A.5	583.819	-0.177656	0.706534
WBGene00001747	gsp-1	F29F11.6	1463.06	0.0593712	0.89794
WBGene00001748	gsp-2	F56C9.1	3562.12	-0.129669	0.662818
WBGene00001749	gst-1	R107.7	8815.33	2.26018	1.10482e-09
WBGene00001750	gst-2	K08F4.6	14.9533	-0.339195	0.856146
WBGene00001751	gst-3	K08F4.11	28.445	-0.895885	0.346014
WBGene00001752	gst-4	K08F4.7	641.294	0.460914	0.312198
WBGene00001753	gst-5	R03D7.6	1121.87	1.62225	4.11751e-08
WBGene00001754	gst-6	F11G11.3	529.695	0.723795	0.0187054
WBGene00001755	gst-7	F11G11.2	3991.43	2.35538	5.84907e-11
WBGene00001756	gst-8	F11G11.1	584.946	6.05993	5.51316e-55
WBGene00001757	gst-9	R05F9.5	80.2288	1.62389	0.00663722
WBGene00001758	gst-10	Y45G12C.2	1505.07	0.958029	0.0623004
WBGene00001759	gst-11	R11G1.3	15.9271	0.362665	0.778358
WBGene00001760	gst-12	F37B1.2	23.5606	-0.156811	0.894741
WBGene00001761	gst-13	T26C5.1	1182.1	1.19958	0.000763844
WBGene00001762	gst-14	F37B1.3	10.4144	3.35998	0.0245941
WBGene00001763	gst-15	F37B1.4	51.6609	1.40408	0.0399841
WBGene00001764	gst-16	F37B1.5	31.4516	-0.154573	0.884705
WBGene00001765	gst-17	F37B1.6	0.227418	-0.818203
WBGene00001766	gst-18	F37B1.7	0.682254	-2.40155
WBGene00001767	gst-19	F37B1.8	6.52033	2.22482	0.241691
WBGene00001768	gst-20	Y48E1B.10	670.95	2.6657	5.04864e-16
WBGene00001769	gst-21	ZK697.6	17.0453	-0.219489	0.863409
WBGene00001770	gst-22	F21H7.1	99.8557	-0.214007	0.743025
WBGene00001771	gst-23	T28A11.11	19.7403	2.02872	0.0187906
WBGene00001772	gst-24	F37B1.1	48.909	1.18391	0.14023
WBGene00001773	gst-25	F37F2.3	2.75132	-4.41272	0.119636
WBGene00001774	gst-26	Y53F4B.29	632.06	0.143461	0.723589
WBGene00001775	gst-27	Y53F4B.30	1140.24	0.429193	0.200366
WBGene00001776	gst-28	Y53F4B.31	285.369	-1.01225	0.0109083
WBGene00001777	gst-29	Y53F4B.32	48.0885	1.78463	0.0575138
WBGene00001778	gst-30	ZK546.11	18.0657	-2.66823	0.00772387
WBGene00001779	gst-31	Y53F4B.35	6.88759	2.8943	0.0886927
WBGene00001780	gst-32	Y53F4B.37	13.8268	-0.622009	0.639719
WBGene00001781	gst-33	C02A12.1	22.569	-0.290823	0.81585
WBGene00001782	gst-34	Y1H11.1	16.0966	-1.05769	0.607248
WBGene00001783	gst-35	Y1H11.2	57.575	2.9923	4.95958e-07
WBGene00001784	gst-36	R07B1.4	4500.08	3.30723	1.10698e-54
WBGene00001785	gst-37	Y32G9A.1	0.456946	2.85827
WBGene00001786	gst-38	F35E8.8	70.4621	-0.550038	0.486666
WBGene00001787	gst-39	Y53F4B.33	205.94	0.113299	0.795695
WBGene00001788	gst-40	F56B3.10	14.9473	0.80391	0.477406
WBGene00001789	gst-41	R13D7.7	20.8431	-2.04064	0.0476996
WBGene00001790	gst-42	D1053.1	569.737	1.31434	0.00570321
WBGene00001791	gst-43	Y71F9AL.5	93.4731	-0.356154	0.519844
WBGene00001792	gst-44	F13A7.10	9.85124	-1.25785	0.413799
WBGene00001793	gsy-1	Y46G5A.31	2159.28	0.287359	0.500389
WBGene00001794	gta-1	K04D7.3	9495.34	0.474034	0.097507
WBGene00001795	gtl-1	C05C12.3	1844.89	-0.492523	0.436892
WBGene00001796	gtl-2	F54D1.5	200.294	-1.00272	0.0192452
WBGene00001803	lite-1	C14F11.3	38.4315	0.0155618	0.986922
WBGene00001804	gur-3	ZC504.5	0.94656	0.0880168
WBGene00001805	gur-4	K09E4.5	52.7002	1.8514	0.0187476
WBGene00001806	gur-5	ZK622.2	10.2817	0.51882	0.701641
WBGene00001808	gut-2	T10G3.6	365.681	-0.475587	0.136565
WBGene00001811	haf-1	C30H6.6	90.918	0.404022	0.440602
WBGene00001812	haf-2	F43E2.4	1765.96	0.4728	0.189425
WBGene00001813	haf-3	F57A10.3	1164.89	-0.126964	0.711743
WBGene00001814	haf-4	W04C9.1	1441.6	0.264176	0.451422
WBGene00001815	hmt-1	W09D6.6	1235.76	0.122641	0.678658
WBGene00001816	haf-6	Y48G8AL.11	728.188	0.181991	0.594856
WBGene00001817	haf-7	Y50E8A.16	270.76	-0.220823	0.671941
WBGene00001818	haf-8	Y57G11C.1	12.851	5.77033	0.000598618
WBGene00001819	haf-9	ZK484.2	3251.01	0.679957	0.011675
WBGene00001820	ham-1	F53B2.6	10.2734	0.635999	0.61553
WBGene00001821	ham-2	C07A12.1	23.5205	-1.06706	0.270298
WBGene00001823	hap-1	ZC395.7	280.574	-0.3016	0.458686
WBGene00001824	hbl-1	F13D11.2	120.548	-0.281289	0.730977
WBGene00001827	hcf-1	C46A5.9	2572.47	-0.745164	0.00353415
WBGene00001828	hch-1	F40E10.1	2.90711	5.51257	0.0991426
WBGene00001829	hcp-1	ZK1055.1	4177.78	-2.09191	1.11066e-15
WBGene00001830	hcp-2	T06E4.1	3626.3	-0.667789	0.0146355
WBGene00001831	hcp-3	F58A4.3	860.072	-0.779935	0.0139522
WBGene00001832	hcp-4	T03F1.9	2256.82	-1.14571	0.000185082
WBGene00001833	hcp-6	Y110A7A.1	2210.45	-0.639593	0.0137878
WBGene00001834	hda-1	C53A5.3	825.484	-0.734884	0.00416588
WBGene00001835	hda-2	C08B11.2	411.7	-1.03392	0.0152266
WBGene00001836	hda-3	R06C1.1	613.576	-0.48044	0.0922379
WBGene00001837	hda-4	C10E2.3	305.777	0.380888	0.3558
WBGene00001838	hda-10	Y51H1A.5	262.005	-0.311622	0.388679
WBGene00001839	hdl-1	ZK829.2	278.273	0.176816	0.659161
WBGene00001840	hel-1	C26D10.2	7637.26	0.0676539	0.828284
WBGene00001841	hen-1	C36B7.7	3.32701	-0.640591	0.832856
WBGene00001842	her-1	ZK287.8	2.04985	-1.03475	0.769828
WBGene00001843	hgo-1	W06D4.1	1281.2	0.707201	0.0162416
WBGene00001844	hid-1	K02E10.2	305.612	-0.661175	0.0312188
WBGene00001851	hif-1	F38A6.3	1746.4	-0.953625	0.0028315
WBGene00001852	hil-1	C30G7.1	58.5798	-2.05149	0.000668811
WBGene00001853	hil-2	Y73B6BL.9	375.479	-0.167088	0.622621
WBGene00001854	hil-3	F22F1.1	438.021	4.72374	6.10058e-19
WBGene00001855	hil-4	C18G1.5	1921.67	-0.432602	0.0909533
WBGene00001856	hil-5	B0414.3	3363.6	0.60433	0.0286972
WBGene00001857	hil-6	F59A7.4	0.522716	1.78606
WBGene00001858	hil-7	C01B10.5	11.4253	2.4963	0.0812706
WBGene00001859	hil-8	T05E8.2	34.5282	-0.907677	0.34021
WBGene00001860	him-1	F28B3.7	3682.35	-0.844739	0.000678731
WBGene00001862	him-3	ZK381.1	1343.19	-0.145199	0.649131
WBGene00001863	him-4	F15G9.4	13675.6	1.00513	0.00344422
WBGene00001864	him-5	D1086.4	250.244	-0.549278	0.178083
WBGene00001865	him-6	T04A11.6	1380.75	-0.691707	0.00480398
WBGene00001867	him-8	T07G12.12	531.395	-0.80813	0.0400626
WBGene00001869	him-10	R12B2.4	872.243	-0.824515	0.00723446
WBGene00001872	him-14	ZK1127.11	731.37	-0.540904	0.0941496
WBGene00001874	him-17	T09E8.2	1920.75	-0.658609	0.00459377
WBGene00001875	his-1	T10C6.14	783.71	1.31458	0.00195666
WBGene00001876	his-2	T10C6.13	220.753	0.413242	0.420702
WBGene00001877	his-3	T10C6.12	228.604	-0.318618	0.658665
WBGene00001878	his-4	T10C6.11	242.212	-0.702917	0.218598
WBGene00001879	his-5	F45F2.3	617.322	1.66674	2.3601e-05
WBGene00001880	his-6	F45F2.13	270.386	0.594458	0.337871
WBGene00001881	his-7	F45F2.4	147.957	1.38027	0.00594247
WBGene00001882	his-8	F45F2.12	101.519	1.51787	0.00209357
WBGene00001883	his-9	ZK131.3	325.859	-1.71133	2.2667e-06
WBGene00001884	his-10	ZK131.4	1149.89	-1.64792	1.5051e-07
WBGene00001885	his-11	ZK131.5	2124.32	-0.921286	0.0123478
WBGene00001886	his-12	ZK131.6	1803.15	-1.11091	0.0104969
WBGene00001887	his-13	ZK131.7	327.916	-1.70061	2.34412e-06
WBGene00001888	his-14	ZK131.8	1150.64	-1.64009	1.75221e-07
WBGene00001889	his-15	ZK131.9	2081.54	-0.962607	0.0086879
WBGene00001890	his-16	ZK131.10	2050.59	-1.03767	0.0143438
WBGene00001891	his-17	K06C4.5	69.1977	0.475128	0.496194
WBGene00001892	his-18	K06C4.10	365.355	0.788072	0.0706898
WBGene00001896	his-22	K06C4.12	0.297143	1.02301
WBGene00001898	his-24	M163.3	454.421	3.99605	2.33986e-14
WBGene00001899	his-25	ZK131.2	45.899	-0.433479	0.538489
WBGene00001900	his-26	ZK131.1	8.68502	-1.21891	0.357688
WBGene00001902	his-28	K06C4.2	0.652317	-0.440617
WBGene00001903	his-29	F35H10.11	58.1365	-1.10166	0.0553086
WBGene00001904	his-30	F35H10.1	18.7425	-2.11236	0.0455046
WBGene00001905	his-31	F17E9.12	127.899	-2.30411	4.50016e-06
WBGene00001906	his-32	F17E9.10	59.3391	-1.56315	0.0123361
WBGene00001907	his-33	F17E9.13	73.4052	-1.68394	0.0114256
WBGene00001908	his-34	F17E9.9	38.3329	-1.60063	0.123056
WBGene00001909	his-35	C50F4.13	1956.39	2.3526	4.29347e-20
WBGene00001910		C50F4.6	3837.12	5.15096	1.39041e-128
WBGene00001911	his-37	C50F4.7	2212.37	2.28937	1.12505e-24
WBGene00001912	his-38	K03A1.6	1146.15	3.04105	7.93743e-10
WBGene00001913	his-39	F45F2.2	104.157	4.25516	5.76683e-18
WBGene00001914	his-40	K03A1.1	266.209	0.947715	0.0527616
WBGene00001915	his-41	C50F4.5	6070.55	4.7551	1.31873e-99
WBGene00001916	his-42	F08G2.3	39.6383	-0.727554	0.38327
WBGene00001917	his-43	F08G2.2	40.2864	-1.24654	0.063284
WBGene00001918	his-44	F08G2.1	22.0608	-1.0708	0.204755
WBGene00001919	his-45	B0035.10	966.919	-0.755286	0.119
WBGene00001920	his-46	B0035.9	1393.15	-1.41485	0.00152064
WBGene00001921	his-47	B0035.7	875.201	-1.11724	0.0155956
WBGene00001922	his-48	B0035.8	2898.29	-2.12786	1.48294e-11
WBGene00001924	his-50	F07B7.9	0.180534	1.98478
WBGene00001929	his-55	F54E12.1	1008.41	-0.895708	0.0248088
WBGene00001930	his-56	F54E12.3	628.224	-1.72229	0.00235241
WBGene00001931	his-57	F54E12.5	73.3706	3.18708	5.92837e-08
WBGene00001932	his-58	F54E12.4	34.668	3.16852	0.000331972
WBGene00001933	his-59	F55G1.2	9224.95	-0.521207	0.0764338
WBGene00001934	his-60	F55G1.11	5467.54	-3.13937	1.39162e-33
WBGene00001935	his-61	F55G1.10	4352.28	-1.72955	2.128e-09
WBGene00001936	his-62	F55G1.3	6467.2	-1.29169	2.10287e-06
WBGene00001937	his-63	F22B3.2	6043.59	-1.31737	6.55743e-06
WBGene00001938	his-64	F22B3.1	9217.47	-0.796591	0.0135367
WBGene00001939	his-65	H02I12.7	40.7254	0.757866	0.404723
WBGene00001940	his-66	H02I12.6	76.0208	-0.662276	0.171988
WBGene00001941	his-67	T23D8.5	2083.67	-2.61327	8.06802e-13
WBGene00001942	his-68	T23D8.6	830.112	-1.01773	0.0147698
WBGene00001943	his-69	E03A3.3	82.6745	-0.44681	0.490562
WBGene00001944	his-70	E03A3.4	154.308	1.04486	0.0174369
WBGene00001945	his-71	F45E1.6	487.04	0.623597	0.0328254
WBGene00001946	his-72	Y49E10.6	1471.54	0.256432	0.452001
WBGene00001947	his-73	W09H1.2	413.009	-1.09399	0.021649
WBGene00001948	hlh-1	B0304.1	41.2942	0.958396	0.142206
WBGene00001949	hlh-2	M05B5.5	37.7068	-1.76447	0.00525318
WBGene00001950	hlh-3	T24B8.6	4.71939	-5.19094	0.0192102
WBGene00001951	hlh-4	T05G5.2	3.47497	1.27124	0.536346
WBGene00001952	hlh-6	T15H9.3	7.28322	0.920222	0.632851
WBGene00001953	hlh-8	C02B8.4	9.3278	1.25988	0.327644
WBGene00001954	hlh-10	ZK682.4	2.82177	-0.370946	0.902358
WBGene00001955	hlh-11	F58A4.7	523.756	0.0542742	0.898467
WBGene00001956	hlh-12	C28C12.8	0.465171	-1.84717
WBGene00001957	hlh-13	F48D6.3	1.11411	4.109
WBGene00001958	hlh-14	C18A3.8	1.03333	4.03178
WBGene00001959	hlh-15	C43H6.8	1.64489	-0.311442
WBGene00001960	hlh-16	DY3.3	4.87852	1.29913	0.556056
WBGene00001961	hlh-17	F38C2.2	2.77964	-0.00341192	0.999439
WBGene00001962	hlh-19	F57C12.3	2.10803	-1.37661	0.691988
WBGene00001965	hlh-26	C17C3.8	0.361068	2.62882
WBGene00001966	hlh-27	C17C3.10	6.23889	0.131729	0.942585
WBGene00001968	hlh-29	F31A3.4	0.541602	3.13117
WBGene00001971	hmg-1.1	Y48B6A.14	1530.83	-0.67705	0.0269192
WBGene00001972	hmg-1.2	F47D12.4	918.015	0.43041	0.12207
WBGene00001973	hmg-3	C32F10.5	2159.36	-0.671303	0.0394496
WBGene00001974	hmg-4	T20B12.8	1665.54	-0.251868	0.473544
WBGene00001975	hmg-5	F45E4.9	711.592	-0.440481	0.283792
WBGene00001976	hmg-11	T05A7.4	113.41	0.162113	0.780335
WBGene00001977	hmg-12	Y17G7A.1	2238.94	-1.26404	2.69076e-06
WBGene00001978	hmp-1	R13H4.4	1452.13	-0.587936	0.0134299
WBGene00001979	hmp-2	K05C4.6	1107.89	-0.431933	0.113307
WBGene00001980	hmr-1	W02B9.1	2252.61	-0.104587	0.844168
WBGene00001981	hnd-1	C44C10.8	4.43663	-0.614766	0.835458
WBGene00001983	hoe-1	E04A4.4	2493.72	-1.02524	3.52616e-05
WBGene00001984	hog-1	W06B11.4	139.515	4.16854	4.6347e-14
WBGene00001985	hop-1	C18E3.8	294.329	-1.20655	0.000500106
WBGene00001986	hot-1	F43D2.4	51.79	-0.0250328	0.978435
WBGene00001987	hot-2	Y39B6A.48	8.98429	0.304814	0.858967
WBGene00001988	hot-3	W02B8.5	6.53457	-0.300496	0.863423
WBGene00001989	hot-4	T12A2.16	12.6295	-0.0359106	0.981018
WBGene00001990	hot-5	K07A12.6	27.5423	1.93441	0.0475143
WBGene00001991	hot-6	C13G3.2	67.6245	-0.14982	0.831413
WBGene00001992	hot-7	Y48B6A.9	6.13231	-1.30429	0.425934
WBGene00001993	hpd-1	T21C12.2	4295.86	0.913643	0.000675712
WBGene00001994	hpk-1	F20B6.8	750.29	-0.447431	0.264654
WBGene00001995	hpl-1	K08H2.6	49.3293	0.143294	0.834655
WBGene00001996	hpl-2	K01G5.2	854.815	-0.54916	0.100611
WBGene00001997	hpr-9	Y39A1A.23	367.519	-0.500241	0.128917
WBGene00001998	hpr-17	F32A11.2	473.622	-0.796966	0.0243465
WBGene00001999	hrp-1	F42A6.7	3024.57	0.303787	0.409572
WBGene00002000	hrp-2	F58D5.1	3426.93	-0.198363	0.488614
WBGene00002001	hars-1	T11G6.1	2092.23	0.0861242	0.784293
WBGene00002002	hsb-1	K08E7.2	542.647	0.229954	0.504073
WBGene00002003	hse-5	B0285.5	592.924	-1.13168	0.000271706
WBGene00002004	hsf-1	Y53C10A.12	818.741	-0.56452	0.0329726
WBGene00002005	hsp-1	F26D10.3	62400.7	1.01579	1.95576e-05
WBGene00002007	hsp-3	C15H9.6	17903.3	0.795702	0.00294365
WBGene00002008	hsp-4	F43E2.8	31250.4	3.11306	8.50657e-33
WBGene00002010	hsp-6	C37H5.8	11527.8	0.726053	0.00188716
WBGene00002011	hsp-12.2	C14B9.1	802.822	1.26064	9.91002e-07
WBGene00002012	hsp-12.3	F38E11.1	144.115	2.50237	1.3466e-09
WBGene00002013	hsp-12.6	F38E11.2	170.021	6.70457	2.91372e-27
WBGene00002015	hsp-16.1	T27E4.8	2261.63	7.48868	5.39231e-90
WBGene00002016	hsp-16.2	Y46H3A.3	24916.8	9.09461	4.79237e-76
WBGene00002017	hsp-16.11	T27E4.2	3165.59	8.39529	9.49248e-20
WBGene00002018	hsp-16.41	Y46H3A.2	32347.5	9.73866	1.27354e-21
WBGene00002019	hsp-16.48	T27E4.3	1887.02	7.68232	5.78479e-15
WBGene00002020	hsp-16.49	T27E4.9	1169.67	7.94887	4.55942e-69
WBGene00002021	hsp-17	F52E1.7	1526.34	2.88805	2.09575e-22
WBGene00002023	hsp-25	C09B8.6	2015.85	0.779998	0.0013489
WBGene00002024	hsp-43	C14F11.5	1197.82	-0.377009	0.432731
WBGene00002025	hsp-60	Y22D7AL.5	13021.5	0.717746	0.0117493
WBGene00002026	hsp-70	C12C8.1	65703.8	8.37231	7.93219e-70
WBGene00002027	hsr-9	T05F1.6	3978.69	-0.63907	0.00361599
WBGene00002028	hst-1	F08B4.6	645.528	-0.566817	0.0262537
WBGene00002029	hst-2	C34F6.4	66.8796	-0.192382	0.787205
WBGene00002030	hst-3.1	F40H3.5	29.0894	0.579521	0.48873
WBGene00002031	hst-6	Y34B4A.3	74.9296	-0.252102	0.690049
WBGene00002032	htp-1	F41H10.10	1048.21	-0.870967	0.000326381
WBGene00002033	htp-2	Y73B6BL.2	584.303	-0.689436	0.0128196
WBGene00002034	htp-3	F57C9.5	1237.1	-0.61991	0.028072
WBGene00002035	hum-1	F29D10.4	1690.99	-0.350393	0.191904
WBGene00002036	hum-2	F36D4.3	4338.05	0.0574352	0.861217
WBGene00002037	hum-4	F46C3.3	1886.47	1.53793	0.000411473
WBGene00002038	hum-5	T02C12.1	2016.04	0.352773	0.215152
WBGene00002039	hum-6	T10H10.1	1166.61	1.16462	0.00223713
WBGene00002040	hum-7	F56A6.2	508.003	-0.0658331	0.885093
WBGene00002041	hum-8	Y66H1A.6	1443.81	0.182366	0.527941
WBGene00002042	hus-1	H26D21.1	233.33	-0.862033	0.0175057
WBGene00002043	hyl-1	C09G4.1	1016.95	0.0870839	0.788958
WBGene00002044	hyl-2	K02G10.6	429.585	0.0516159	0.920434
WBGene00002045	icd-1	C56C10.8	15823.1	0.305932	0.203178
WBGene00002046	icln-1	C01F6.8	1005.25	-0.130564	0.755799
WBGene00002047	icp-1	Y39G10AR.13	1102.35	-1.3592	4.09654e-08
WBGene00002048	ida-1	B0244.2	630.518	0.0120177	0.978831
WBGene00002050	ifa-1	F38B2.1	2912.56	0.0300883	0.926038
WBGene00002051	ifa-3	F52E10.5	26.1338	1.28791	0.322923
WBGene00002052	ifa-4	K05B2.3	2822.77	-0.0637848	0.909047
WBGene00002053	ifb-1	F10C1.2	7962.76	0.45245	0.0830347
WBGene00002054	ifb-2	F10C1.7	8750.13	-0.040213	0.932446
WBGene00002055	ifc-1	F37B4.2	1317.79	-0.68874	0.0352687
WBGene00002056	ifc-2	M6.1	6397.62	-0.892021	0.00652107
WBGene00002057	ifd-1	R04E5.10	1014.7	0.838279	0.0233053
WBGene00002058	ifd-2	F25E2.4	675.215	1.18677	0.00036314
WBGene00002059	ife-1	F53A2.6	3393.89	0.123342	0.6683
WBGene00002060	ife-2	R04A9.4	618.04	0.601284	0.110221
WBGene00002061	ife-3	B0348.6	2860.56	-0.776202	0.0020374
WBGene00002062	ife-4	C05D9.5	148.653	0.902426	0.0285961
WBGene00002063	ife-5	Y57A10A.30	98.5341	-0.317084	0.527945
WBGene00002064	iff-1	T05G5.10	8431.45	-0.473638	0.101087
WBGene00002065	iff-2	F54C9.1	7758.31	0.799815	0.00469153
WBGene00002066	ifg-1	M110.4	6036.15	-0.437294	0.16455
WBGene00002067	ifp-1	C43C3.1	1286.74	0.758931	0.0250369
WBGene00002068	ify-1	C27A2.3	1573.5	-1.0186	0.00133964
WBGene00002069	ikb-1	C04F12.3	227.953	0.73512	0.0687758
WBGene00002070	ile-1	K07A1.8	3171.09	0.583634	0.0487961
WBGene00002071	ile-2	T04G9.3	615.119	0.736038	0.0473626
WBGene00002072	ima-1	T19B10.7	1351.9	-1.33403	0.000127768
WBGene00002073	ima-2	F26B1.3	3840.64	-1.39369	2.25307e-06
WBGene00002074	ima-3	F32E10.4	2066.85	-0.515309	0.142153
WBGene00002075	imb-1	F28B3.8	1756.05	-0.315725	0.312306
WBGene00002076	imb-2	R06A4.4	1831.43	-0.703756	0.00271264
WBGene00002077	imb-3	C53D5.6	10867.4	-0.494791	0.0573744
WBGene00002078	xpo-1	ZK742.1	5276.34	-0.338746	0.217149
WBGene00002079	xpo-2	Y48G1A.5	1674.3	-1.2845	1.61657e-08
WBGene00002080	xpo-3	C49H3.10	1908.36	-0.44488	0.0939161
WBGene00002081	ina-1	F54G8.3	1326.64	0.426366	0.174215
WBGene00002083	inf-1	F57B9.6	6767.88	-0.197816	0.551392
WBGene00002084	ins-1	F13B12.5	14.4777	0.0337528	0.982446
WBGene00002085	ins-2	ZK75.2	1.47323	4.51006
WBGene00002086	ins-3	ZK75.3	16.9838	-0.451562	0.686589
WBGene00002087	ins-4	ZK75.1	54.7171	1.94832	0.00310896
WBGene00002088	ins-5	ZK84.3	4.85176	0.575388	0.846914
WBGene00002089	ins-6	ZK84.6	9.00864	-1.13325	0.477082
WBGene00002090	ins-7	ZK1251.2	17.2437	-0.95053	0.407483
WBGene00002091	ins-8	ZK1251.11	0.233218	-0.849795
WBGene00002092	ins-9	C06E2.8	4.0447	0.940545	0.69818
WBGene00002093	ins-10	T08G5.12	2.96382	0.233108	0.960974
WBGene00002094	ins-11	C17C3.4	4.08303	2.31721	0.345227
WBGene00002095	ins-12	C17C3.19	2.48679	1.75213	0.555702
WBGene00002096	ins-13	C17C3.18	4.66525	-0.242599	0.925142
WBGene00002097	ins-14	F41G3.16	1.81805	-0.769346
WBGene00002098	ins-15	F41G3.17	1.78636	4.79934
WBGene00002099	ins-16	Y39A3A.5	0.541602	3.13117
WBGene00002100	ins-17	F56F3.6	108.621	0.645774	0.141417
WBGene00002101	ins-18	T28B8.2	24.335	0.740591	0.441498
WBGene00002102	ins-19	T10D4.13	0.933571	3.8448
WBGene00002103	ins-20	ZK84.7	2.69903	1.5612	0.658418
WBGene00002105	ins-22	M04D8.2	6.47565	-5.64707	0.00690191
WBGene00002106	ins-23	M04D8.3	4.36812	0.103079	0.961876
WBGene00002107	ins-24	ZC334.3	20.4038	-0.168226	0.875491
WBGene00002108	ins-25	ZC334.8	1.50423	3.46279
WBGene00002109	ins-26	ZC334.1	13.4693	-0.2879	0.862212
WBGene00002110	ins-27	ZC334.11	127.076	2.1349	1.87204e-06
WBGene00002111	ins-28	ZC334.9	29.7904	0.907646	0.261001
WBGene00002112	ins-29	ZC334.10	9.30067	-1.76503	0.203728
WBGene00002113	ins-30	ZC334.2	20.0512	-1.33121	0.152884
WBGene00002114	ins-31	T10D4.4	1.90192	0.841516	0.817642
WBGene00002115	ins-32	Y8A9A.6	1.82974	0.0118873	0.99831
WBGene00002116	ins-33	W09C5.4	79.1368	1.48005	0.0746173
WBGene00002117	ins-34	F52B11.6	6.03524	-3.56449	0.0762245
WBGene00002118	ins-35	K02E2.4	3.36494	3.78472	0.142458
WBGene00002119	ins-36	Y53H1A.4	3.423	0.587798	0.85541
WBGene00002120	ins-37	F08G2.6	85.86	-0.281028	0.744842
WBGene00002123	inx-1	C16E9.4	181.464	0.192455	0.710791
WBGene00002124	inx-2	F08G12.10	33.2281	-3.42083	8.96018e-06
WBGene00002125	inx-3	F22F4.2	97.8115	-2.22064	0.00020644
WBGene00002127	inx-5	R09F10.4	436.248	-0.335989	0.402079
WBGene00002128	inx-6	C36H8.2	79.7179	1.35096	0.00855879
WBGene00002129	inx-7	K02B2.4	299.931	-0.0181521	0.96572
WBGene00002130	inx-8	ZK792.2	930.418	-0.0300298	0.958673
WBGene00002131	inx-9	ZK792.3	494.096	0.70895	0.0309917
WBGene00002132	inx-10	T18H9.5	190.356	0.381725	0.419033
WBGene00002133	inx-11	W04D2.3	170.102	-0.764206	0.0844329
WBGene00002134	inx-12	ZK770.3	1681.22	0.647349	0.0105727
WBGene00002135	inx-13	Y8G1A.2	1037.19	0.385831	0.191873
WBGene00002136	inx-14	F07A5.1	935.53	-0.844196	0.00297454
WBGene00002137	inx-15	R12E2.9	1133.56	0.602664	0.0362934
WBGene00002138	inx-16	R12E2.5	1108.46	0.199479	0.524757
WBGene00002139	inx-17	R12E2.4	539.48	0.186552	0.649706
WBGene00002140	inx-18	C18H7.2	66.1894	1.1328	0.155292
WBGene00002141	inx-19	T16H5.1	10.8808	1.37645	0.481043
WBGene00002142	inx-20	T23H4.1	17.3334	0.319888	0.792877
WBGene00002143	inx-21	Y47G6A.1	488.814	-0.206943	0.52483
WBGene00002144	inx-22	Y47G6A.2	588.668	-1.74645	1.91336e-07
WBGene00002146	ipp-5	C09B8.1	331.432	-1.17418	8.16963e-05
WBGene00002147	ire-1	C41C4.4	1810.15	-0.254612	0.344697
WBGene00002148	gon-14	F44C4.4	1302.69	-1.0355	1.46719e-05
WBGene00002149	irk-1	R03E9.4	17.3431	1.37109	0.217951
WBGene00002150	irk-2	M02A10.2	44.5262	-0.209755	0.782493
WBGene00002151	irk-3	K04G11.5	40.5554	-0.882531	0.283013
WBGene00002152	iars-1	R11A8.6	8203.69	0.250302	0.289924
WBGene00002153	iars-2	C25A1.7	2074.83	0.123845	0.677275
WBGene00002162	isp-1	F42G8.12	5574.99	0.23097	0.385497
WBGene00002163	ist-1	C54D1.3	141.945	-0.455664	0.423153
WBGene00002169	isw-1	F37A4.8	2765.78	-0.810329	0.000180595
WBGene00002173	itr-1	F33D4.2	6430.87	0.0721754	0.827011
WBGene00002174	itx-1	W03D8.6	1659.51	0.344185	0.288293
WBGene00002175	jac-1	Y105C5B.21	447.881	0.0425324	0.938863
WBGene00002176	jip-1	F56D12.4	81.4282	-0.725316	0.263134
WBGene00002177	jkk-1	F35C8.3	15.034	-0.26386	0.84963
WBGene00002178	jnk-1	B0478.1	53.2245	-0.534308	0.455028
WBGene00002179	jph-1	T22C1.7	893.726	0.961555	0.0243052
WBGene00002180	jtr-1	Y77E11A.4	171.149	-1.26344	0.00165004
WBGene00002181	kal-1	K03D10.1	61.7296	0.12749	0.888801
WBGene00002182	kap-1	F08F8.3	68.051	0.10932	0.89747
WBGene00002183	kat-1	T02G5.8	3569.9	-0.00838622	0.990975
WBGene00002184	kel-1	C47D12.7	52.1191	0.346754	0.646308
WBGene00002185	kel-3	T27E9.4	569.01	-0.630485	0.033442
WBGene00002186	kel-10	T16H12.6	567.355	0.382853	0.256132
WBGene00002187	kgb-1	T07A9.3	721.916	0.605684	0.048836
WBGene00002188	kgb-2	ZC416.4	64.5051	0.421238	0.5651
WBGene00002189	kin-1	ZK909.2	679.568	0.267688	0.582417
WBGene00002190	kin-2	R07E4.6	1363.28	0.103957	0.821754
WBGene00002191	kin-3	B0205.7	3246.09	0.268844	0.389467
WBGene00002192	kin-4	C10C6.1	2213.83	-0.548415	0.0575528
WBGene00002193	kin-5	T13H10.1	457.212	0.275975	0.499839
WBGene00002194	kin-6	ZK20.2	7.53672	6.88399	0.000502329
WBGene00002195	kin-9	F08F1.1	30.5237	-1.09088	0.196923
WBGene00002196	kin-10	T01G9.6	1961.29	-0.30115	0.27863
WBGene00002198	kin-14	F22D6.1	417.234	0.503365	0.156914
WBGene00002199	kin-15	M176.6	131.319	-1.68982	0.0453775
WBGene00002200	kin-16	M176.7	239.892	-2.24534	0.000468502
WBGene00002201	kin-18	T17E9.1	2877.68	-0.263424	0.32915
WBGene00002202	kin-19	C03C10.1	2751.88	-0.103976	0.798187
WBGene00002203	kin-20	F46F2.2	442.787	0.0887881	0.863339
WBGene00002204	kin-21	W08D2.8	143.269	0.275724	0.562198
WBGene00002205	kin-23	W04G5.6	0.180534	1.98478
WBGene00002206	kin-24	K07F5.4	169.888	0.553635	0.270387
WBGene00002207	sid-3	B0302.1	678.691	0.102449	0.801595
WBGene00002208	kin-26	T06C10.6	195.945	1.00635	0.00780568
WBGene00002210	kin-29	F58H12.1	513.396	-0.327442	0.384543
WBGene00002211	kin-30	M01B2.1	19.947	-0.389591	0.791775
WBGene00002213	kin-32	C30F8.4	194.669	0.30771	0.571517
WBGene00002214	klc-1	M7.2	2187.07	-0.103582	0.85472
WBGene00002215	klc-2	C18C4.10	1066.23	0.839916	0.000769856
WBGene00002216	klp-3	T09A5.2	525.958	0.373943	0.269954
WBGene00002217	klp-4	F56E3.3	1547.45	0.698908	0.0375509
WBGene00002218	klp-6	R144.1	15.1936	1.63009	0.1307
WBGene00002219	klp-7	K11D9.1	1392.29	-0.668921	0.012843
WBGene00002220	gcc-1	C15C7.2	252.721	0.190896	0.596545
WBGene00002222	klp-11	F20C5.2	146.468	0.727306	0.0408275
WBGene00002223	klp-12	T01G1.1	3451.84	0.304687	0.235909
WBGene00002224	klp-13	F22F4.3	36.8331	1.62487	0.0284666
WBGene00002225	klp-15	M01E11.6	1161	-3.45067	2.16247e-37
WBGene00002226	klp-16	C41G7.2	1136.64	-3.16813	1.74568e-35
WBGene00002227	klp-17	W02B12.7	205.772	0.339955	0.402064
WBGene00002228	klp-18	C06G3.2	1979.12	-1.23313	2.80179e-09
WBGene00002229	klp-19	Y43F4B.6	3684.45	-1.67729	1.4755e-12
WBGene00002230	klp-20	Y50D7A.6	120.193	-0.189444	0.683846
WBGene00002231	knl-1	C02F5.1	1997.32	-0.665531	0.00345406
WBGene00002232	kpc-1	F11A6.1	962.253	1.57216	2.55674e-05
WBGene00002233	kqt-1	C25B8.1	19.7037	-0.672136	0.446633
WBGene00002234	kqt-2	M60.5	302.965	0.139987	0.752375
WBGene00002235	kqt-3	Y54G9A.3	62.1042	-1.99922	0.0170866
WBGene00002238	kars-1	T02G5.9	7639.28	-0.464667	0.0655345
WBGene00002239	ksr-1	F13B9.5	200.219	-0.00541099	0.991507
WBGene00002240	ksr-2	F58D5.4	306.677	-0.864748	0.0190529
WBGene00002241	kup-1	F10C2.2	1040.82	-0.792417	0.0143479
WBGene00002242	kvs-1	C53C9.3	41.1535	-0.351219	0.735644
WBGene00002243	lad-2	Y54G2A.25	139.763	2.17743	0.000542411
WBGene00002244	laf-1	Y71H2AM.19	2156.5	-0.400129	0.209318
WBGene00002245	lag-1	K08B4.1	669.138	-0.946203	0.000435679
WBGene00002246	lag-2	Y73C8B.4	5.40531	2.51179	0.177528
WBGene00002247	lam-1	W03F8.5	9940.93	1.18622	4.44945e-05
WBGene00002248	lam-3	T22A3.8	659.66	-0.0219259	0.976832
WBGene00002249	lap-1	ZK353.6	3243.79	-0.0748805	0.844753
WBGene00002250	lap-2	W07G4.4	3945.69	0.058779	0.864933
WBGene00002251	lat-1	B0457.1	2709.91	-0.110716	0.703393
WBGene00002252	lat-2	B0286.2	118.632	1.62077	0.00297736
WBGene00002253	lbp-1	F40F4.3	446.899	-0.221823	0.615301
WBGene00002254	lbp-2	F40F4.2	5333.05	0.665719	0.0137321
WBGene00002255	lbp-3	F40F4.4	957.536	0.638325	0.0285105
WBGene00002256	lbp-4	ZK742.5	457.361	-0.370805	0.392532
WBGene00002257	lbp-5	W02D3.7	746.542	-0.496026	0.269939
WBGene00002258	lbp-6	W02D3.5	5202.73	0.174839	0.594173
WBGene00002259	lbp-7	T22G5.2	766.404	-0.245322	0.570134
WBGene00002260	lbp-8	T22G5.6	26.6674	-0.557451	0.580794
WBGene00002261	ldb-1	F58A3.1	336.566	0.408191	0.328884
WBGene00002262	ldh-1	F13D12.2	1307.35	-0.276484	0.411686
WBGene00002263	lea-1	K08H10.1	10573	1.15542	2.94994e-06
WBGene00002264	lec-1	W09H1.6	2951.38	-0.274216	0.349575
WBGene00002265	lec-2	F52H3.7	7162.01	-0.804366	0.0157951
WBGene00002266	lec-3	ZK892.1	1231.17	0.317967	0.297141
WBGene00002267	lec-4	C44F1.3	1028.3	0.498871	0.13669
WBGene00002268	lec-5	ZK1248.16	4129.84	0.93414	0.000249035
WBGene00002269	lec-6	Y55B1AR.1	6206.62	1.9481	1.34209e-11
WBGene00002270	lec-7	R07B1.2	28.2232	-0.21198	0.860999
WBGene00002271	lec-8	R07B1.10	706.368	-0.846799	0.0167487
WBGene00002272	lec-9	C16H3.2	1850.73	0.0456503	0.889321
WBGene00002273	lec-10	W01A11.4	2711.71	0.298762	0.386408
WBGene00002274	lec-11	F38A5.3	390.339	-0.719819	0.137628
WBGene00002275	lem-2	W01G7.5	910.176	-1.45246	6.33265e-11
WBGene00002276	lem-3	F42H11.2	922.035	-0.307097	0.250434
WBGene00002280	let-2	F01G12.5	39108.2	0.973796	0.00542341
WBGene00002282	let-4	C44H4.2	121.939	2.55945	0.000896084
WBGene00002295	let-19	K08F8.6	1439.69	-0.0459292	0.936534
WBGene00002297	ect-2	T19E10.1	1807.96	-0.665394	0.00572199
WBGene00002299	let-23	ZK1067.1	620.085	-0.519115	0.0759168
WBGene00002324	let-49	Y54E5B.3	280.153	-0.956382	0.0307524
WBGene00002335	let-60	ZK792.6	538.783	-0.189049	0.666197
WBGene00002344	let-70	M7.1	3237.81	-0.0972892	0.756707
WBGene00002348	myo-1	R06C7.10	7055.82	0.986489	0.00682414
WBGene00002363	let-92	F38H4.9	1430.48	-0.430553	0.161239
WBGene00002368	let-99	K08E7.3	1324.53	-0.723789	0.0301168
WBGene00002393	lpr-1	Y65B4BR.2	48.8634	5.23128	1.89707e-10
WBGene00002497	let-268	F52H3.1	1254.51	1.9029	1.34916e-07
WBGene00002583	let-363	B0261.2	6349.81	0.178036	0.486598
WBGene00002601	let-381	F26B1.7	14.3613	-0.027529	0.985851
WBGene00002632	let-413	F26D11.11	580.373	0.420942	0.239429
WBGene00002637	let-418	F26F12.7	5778.91	-0.0508825	0.868889
WBGene00002694	let-502	C10H11.9	2437.76	-0.52881	0.0208129
WBGene00002696	let-504	E01A2.4	968.39	-0.707428	0.0541518
WBGene00002717	let-526	C01G8.9	2697.58	-0.312371	0.420866
WBGene00002783	let-607	F57B10.1	1720.19	0.855394	0.0118505
WBGene00002804	let-630	Y110A7A.19	1389.93	-0.0387628	0.905941
WBGene00002827	let-653	C29E6.1	26.4239	0.849378	0.479225
WBGene00002845	let-711	F57B9.2	10831.5	-0.475021	0.0423624
WBGene00002850	let-716	C16A3.3	6567.34	-0.363691	0.111872
WBGene00002855	let-721	C05D11.12	3158.7	-0.110794	0.690814
WBGene00002879	let-754	C29E4.8	2264.74	-0.00691706	0.987209
WBGene00002881	let-756	C05D11.4	118.711	-0.342923	0.518032
WBGene00002889	let-765	F20H11.2	4686.35	-0.280506	0.30207
WBGene00002891	let-767	C56G2.6	4396.1	0.362555	0.211609
WBGene00002915	let-805	H19M22.2	10559.2	0.455345	0.330356
WBGene00002957	let-858	F33A8.1	2310.82	-0.0323245	0.919905
WBGene00002974	lev-1	F09E8.7	96.3229	0.605134	0.289632
WBGene00002975	lev-8	C35C5.5	35.8191	0.13209	0.897094
WBGene00002976	lev-9	T07H6.5	63.9343	0.358871	0.621082
WBGene00002977	lev-10	Y105E8A.7	484.977	0.347623	0.266378
WBGene00002978	lev-11	Y105E8B.1	11242.8	0.637101	0.0709044
WBGene00002979	lfe-2	C46H11.4	582.694	-0.751522	0.0355675
WBGene00002980	lgg-1	C32D5.9	5849.32	0.329196	0.51673
WBGene00002981	lgg-2	ZK593.6	833.028	-1.01509	0.00185395
WBGene00002982	lgg-3	B0336.8	200.137	-1.15628	0.0247111
WBGene00002983	lgx-1	C54G7.3	1336.55	4.61959	4.84246e-21
WBGene00002985	lig-1	C29A12.3	1688.01	-1.06645	0.000331709
WBGene00002986	lig-4	C07H6.1	580.688	-0.434714	0.119859
WBGene00002987	lim-4	ZC64.4	3.16802	1.53207	0.530247
WBGene00002988	lim-6	K03E6.1	64.7517	0.0839358	0.913265
WBGene00002989	lim-7	C04F1.3	116.685	0.745169	0.114213
WBGene00002990	lin-1	C37F5.1	226.278	0.860355	0.0267038
WBGene00002991	lin-2	F17E5.1	313.729	-0.109007	0.798639
WBGene00002992	lin-3	F36H1.4	326.861	-0.822041	0.0455007
WBGene00002994	lin-5	T09A5.10	1972.36	-0.899434	0.000102827
WBGene00002996	lin-7	Y54G11A.10	175.258	-0.363024	0.355127
WBGene00002997	lin-8	B0454.1	136.529	-0.795283	0.0853725
WBGene00002998	lin-9	ZK637.7	968.926	-0.689745	0.00464076
WBGene00002999	lin-10	C09H6.2	1017.45	-0.108594	0.756501
WBGene00003000	lin-11	ZC247.3	114.573	0.950241	0.0274723
WBGene00003001	lin-12	R107.8	194.791	0.267069	0.560235
WBGene00003002	lin-13	C03B8.4	5068.95	-0.644353	0.00435291
WBGene00003003	lin-14	T25C12.1	345.934	0.18844	0.72176
WBGene00003006	lin-17	Y71F9B.5	133.016	0.358808	0.599471
WBGene00003007	lin-18	C16B8.1	191.038	-1.83763	6.39463e-07
WBGene00003008	lin-22	Y54G2A.1	6.95433	-1.82009	0.362543
WBGene00003009	lin-23	K10B2.1	1232.28	-0.593095	0.01368
WBGene00003010	lin-24	B0001.1	634.512	-0.416619	0.251906
WBGene00003011	lin-25	F56H9.5	215.656	0.192297	0.655274
WBGene00003012	lin-26	F18A1.2	609.089	-1.07331	1.8835e-05
WBGene00003014	lin-28	F02E9.2	358.137	-0.833559	0.011762
WBGene00003015	lin-29	W03C9.4	132.637	0.504892	0.533362
WBGene00003017	lin-31	K10G6.1	15.414	0.804501	0.624962
WBGene00003018	lin-32	T14F9.5	2.83215	1.04204	0.745324
WBGene00003019	lin-33	H32C10.2	300.019	0.718128	0.0392883
WBGene00003020	lin-35	C32F10.2	2357.52	0.518284	0.0354896
WBGene00003021	lin-36	F44B9.6	1159.24	-0.14374	0.655265
WBGene00003022	lin-37	ZK418.4	597.607	-0.813743	0.0455905
WBGene00003024	lin-39	C07H6.7	72.0673	-0.0913632	0.898105
WBGene00003025	lin-40	T27C4.4	956.239	-0.269787	0.388489
WBGene00003026	lin-41	C12C8.3	1739.47	-1.6189	1.30481e-10
WBGene00003029	lin-44	E01A2.3	30.4511	0.191493	0.854687
WBGene00003030	lin-45	Y73B6A.5	952.535	-0.940646	0.000145336
WBGene00003031	lin-46	R186.4	29.6782	-0.580868	0.501973
WBGene00003033	lin-48	F34D10.5	6.21513	1.10567	0.568779
WBGene00003034	lin-49	F42A9.2	1648.12	-0.5194	0.0264729
WBGene00003035	lin-52	ZK632.13	312.138	-0.843176	0.0255569
WBGene00003036	lin-53	K07A1.12	2394.02	-0.416803	0.101003
WBGene00003037	lin-54	JC8.6	660.097	-1.5356	2.89419e-09
WBGene00003038	lin-56	ZK673.3	290.94	-0.0983949	0.849366
WBGene00003040	lin-59	T12F5.4	1042.71	0.500963	0.123831
WBGene00003041	lin-61	R06C7.7	916.978	-0.410138	0.226213
WBGene00003043	lip-1	C05B10.1	274.456	-1.01088	0.0039396
WBGene00003044	lir-1	F18A1.3	560.285	-0.673251	0.0212254
WBGene00003045	lir-2	F18A1.4	250.45	-0.761971	0.0228216
WBGene00003046	lir-3	F37H8.1	30.8139	-0.0156687	0.988123
WBGene00003047	lis-1	T03F6.5	1238.94	-0.0417938	0.918115
WBGene00003048	lit-1	W06F12.1	723.351	1.02771	0.0165284
WBGene00003052	lmn-1	DY3.2	4649.2	-0.316672	0.20361
WBGene00003053	lmp-1	C03B1.12	942.976	-0.552488	0.150886
WBGene00003055	lon-1	F48E8.1	597.429	0.237788	0.732261
WBGene00003056	lon-2	C39E6.1	341.617	0.899091	0.000771514
WBGene00003057	lon-3	ZK836.1	1310.43	6.48307
WBGene00003058	lov-1	ZK945.9	6.95454	3.17498	0.0640039
WBGene00003059	lpd-2	C48E7.3	447.847	-0.094642	0.828876
WBGene00003060	lpd-3	Y47G6A.23	6523.87	0.192058	0.503174
WBGene00003061	lpd-5	ZK973.10	1930.39	0.151122	0.638235
WBGene00003062	lpd-6	K09H9.6	1682.78	-0.00715469	0.986259
WBGene00003063	lpd-7	R13A5.12	4119.86	0.0764201	0.805128
WBGene00003064	lpd-8	R10H10.1	879.829	-0.446213	0.151924
WBGene00003065	lpd-9	T21C9.5	924.307	0.0123715	0.978435
WBGene00003066	lpl-1	ZC410.7	773.281	-0.428659	0.102733
WBGene00003068	lrk-1	T27C10.6	760.538	-0.313834	0.240312
WBGene00003071	lrp-1	F29D11.1	12679.8	2.78798	1.80282e-08
WBGene00003072	lrp-2	T21E3.3	4746.74	-0.462313	0.113101
WBGene00003073	lars-1	R74.1	7717.31	-0.10002	0.735257
WBGene00003074	lars-2	ZK524.3	989.3	-0.191809	0.505342
WBGene00003075	lrx-1	T04H1.6	277.845	4.20008	1.26039e-22
WBGene00003076	lsm-1	F40F8.9	435.186	-1.05321	0.00378384
WBGene00003077	lsm-3	Y62E10A.12	421.407	-0.254126	0.515425
WBGene00003078	lsm-4	F32A5.7	458.43	-0.701351	0.0482516
WBGene00003079	lsm-5	F28F8.3	273.051	-0.647683	0.0510531
WBGene00003080	lsm-6	Y71G12B.14	226.288	-0.31055	0.451628
WBGene00003081	lsm-7	ZK593.7	431.823	-1.13229	0.000521329
WBGene00003082	lsm-8	Y73B6BL.32	607.039	-0.0526667	0.895141
WBGene00003083	lst-1	T22A3.3	418.377	-0.818498	0.0159979
WBGene00003084	lst-2	R160.7	305.224	0.230663	0.531185
WBGene00003085	ccar-1	Y37A1B.1	6086.33	-0.352862	0.148397
WBGene00003086	lst-4	Y37A1B.2	1145.93	-0.592023	0.0400291
WBGene00003087	lsy-2	F49H12.1	285.824	-0.252358	0.579106
WBGene00003089	ltd-1	K02C4.4	340.152	2.41047	1.91993e-05
WBGene00003090	lys-1	Y22F5A.4	4153.12	-0.398248	0.220141
WBGene00003091	lys-2	Y22F5A.5	1072.1	-1.12624	0.00152785
WBGene00003092	lys-3	Y22F5A.6	35.5276	2.37973	0.0142909
WBGene00003093	lys-4	F58B3.1	3239.92	-1.16401	0.015899
WBGene00003094	lys-5	F58B3.2	36.1127	-0.581066	0.539307
WBGene00003095	lys-6	F58B3.3	76.9167	-0.573343	0.460167
WBGene00003096	lys-7	C02A12.4	389.321	0.188623	0.741699
WBGene00003097	lys-8	C17G10.5	3561.68	0.401497	0.121759
WBGene00003098	lys-9	C54C8.6	0.361068	2.62882
WBGene00003099	lys-10	F17E9.11	3.9536	5.95959	0.0201579
WBGene00003100	mab-3	Y53C12B.5	10.2681	2.5498	0.229698
WBGene00003102	mab-5	C08C3.3	30.8885	-0.63734	0.414298
WBGene00003104	mab-7	ZC13.4	375.832	4.05412	1.20427e-11
WBGene00003106	mab-9	T27A1.6	15.869	0.0823999	0.95445
WBGene00003107	mab-10	R166.1	109.242	1.43678	0.0507751
WBGene00003111	mab-20	Y71G12B.20	102.064	0.818555	0.179533
WBGene00003112	mab-21	F35G12.6	53.3986	-0.606773	0.366114
WBGene00003114	mab-23	C32C4.5	0.99661	3.9637
WBGene00003119	mac-1	Y48C3A.7	1049.08	0.107129	0.750915
WBGene00003123	mag-1	R09B3.5	1160.87	0.0731486	0.840892
WBGene00003124	mai-1	K10B3.9	170.232	0.0351485	0.944461
WBGene00003129	map-1	Y37E11AL.7	768.798	0.218185	0.472837
WBGene00003130	map-2	Y116A8A.9	2111.21	-0.026242	0.946689
WBGene00003132	mat-1	Y110A7A.17	2192.8	-0.796969	0.000541981
WBGene00003133	mat-2	W10C6.1	2339.62	-0.672706	0.00311017
WBGene00003134	mat-3	F10C5.1	768.228	-0.287146	0.347401
WBGene00003136	mau-2	C09H6.3	835.682	-0.716866	0.0167098
WBGene00003142	mau-8	Y62E10A.8	346.942	-0.492646	0.180825
WBGene00003143	max-1	C34B4.1	143.71	1.0472	0.00716796
WBGene00003144	max-2	Y38F1A.10	1203.76	-0.324788	0.308308
WBGene00003148	mbf-1	H21P03.1	2259.51	0.561814	0.0381706
WBGene00003149	mbk-1	T04C10.1	399.555	0.254337	0.505768
WBGene00003150	mbk-2	F49E11.1	2014.17	-0.538694	0.0455046
WBGene00003151	mca-1	W09C2.3	2612.74	0.248378	0.479863
WBGene00003153	mca-3	Y67D8C.10	7363.41	0.20335	0.605863
WBGene00003154	mcm-2	Y17G7B.5	1519.6	-1.13212	4.59025e-07
WBGene00003155	mcm-3	C25D7.6	1981.48	-1.44914	1.27995e-10
WBGene00003156	mcm-4	Y39G10AR.14	1701.52	-1.65211	5.85927e-13
WBGene00003157	mcm-5	R10E4.4	2194.87	-1.22068	2.40446e-06
WBGene00003158	mcm-6	ZK632.1	2520.86	-1.45953	1.37633e-06
WBGene00003159	mcm-7	F32D1.10	2054.1	-1.48912	5.09087e-08
WBGene00003160	mdf-1	C50F4.11	2376.96	0.177534	0.574253
WBGene00003161	mdf-2	Y69A2AR.30	437.151	-0.836721	0.0187054
WBGene00003162	mdh-2	F20H11.3	3905.28	-0.024372	0.963667
WBGene00003163	mdl-1	R03E9.1	333.113	1.98862	7.07361e-11
WBGene00003164	mdt-6	Y57E12AL.5	656.968	-0.7632	0.0543016
WBGene00003165	mec-1	T07H8.4	248.655	0.813235	0.0521055
WBGene00003166	mec-2	F14D12.4	50.0539	0.313319	0.701987
WBGene00003167	mec-3	F01D4.6	13.7471	0.973426	0.390618
WBGene00003168	mec-4	T01C8.7	20.6213	0.9726	0.35191
WBGene00003169	mec-5	E03G2.3	368.892	1.00837	0.00229584
WBGene00003170	mec-6	W02D3.3	27.0248	0.318273	0.716462
WBGene00003171	mec-7	ZK154.3	592.202	1.09306	0.000632745
WBGene00003172	mec-8	F46A9.6	165.627	1.23681	0.00936957
WBGene00003173	mec-9	C50H2.3	35.5847	-0.833951	0.386408
WBGene00003174	mec-10	F16F9.5	30.7582	0.37977	0.633936
WBGene00003175	mec-12	C44B11.3	657.138	0.605806	0.10105
WBGene00003176	mec-14	F37C12.12	7.14831	2.99065	0.0710681
WBGene00003177	mec-15	T01E8.4	814.155	-0.752101	0.0268022
WBGene00003178	mec-17	F57H12.7	416.67	0.909082	0.000971013
WBGene00003179	mec-18	C52B9.9	66.8195	0.457722	0.436803
WBGene00003180	med-1	T24D3.1	0.180534	1.98478
[truncated: 17,057 more rows]

## Sheet: S1B PCGs_Up_in_HeatShock
GeneId	common_name	transcript	baseMean	log2FoldChange	padj	HSEs HSF-1 Bound
WBGene00006169	str-118	F57A8.3	542.332	13.0576	1.75034e-24	0
WBGene00007723		C25F9.2	4072.26	11.3022	2.0074e-123	0
WBGene00007682		C18D11.6	171.193	10.4323	5.14451e-09	1
WBGene00002018	hsp-16.41	Y46H3A.2	32347.5	9.73866	1.27354e-21	2
WBGene00044443		ZC21.10	2141.6	9.18021	7.7222e-120	0
WBGene00002016	hsp-16.2	Y46H3A.3	24916.8	9.09461	4.79237e-76	3
WBGene00011231		R11A5.3	5463.24	9.02693	1.7409e-132	1
WBGene00022033		Y65B4BL.1	292.493	8.50966	3.47993e-06	1
WBGene00002017	hsp-16.11	T27E4.2	3165.59	8.39529	9.49248e-20	2
WBGene00002026	hsp-70	C12C8.1	65703.8	8.37231	7.93219e-70	3
WBGene00009691		F44E5.4	15150.9	8.01459	1.91703e-74	3
WBGene00002020	hsp-16.49	T27E4.9	1169.67	7.94887	4.55942e-69	2
WBGene00009692		F44E5.5	12451.5	7.71455	2.59657e-61	3
WBGene00002019	hsp-16.48	T27E4.3	1887.02	7.68232	5.78479e-15	2
WBGene00002015	hsp-16.1	T27E4.8	2261.63	7.48868	5.39231e-90	2
WBGene00012429		Y11D7A.5	271.613	7.40508	0.00557269	0
WBGene00013171		Y53F4B.25	118.255	7.20178	0.000208884	0
WBGene00017937		F30H5.3	2601.43	7.20147	6.15449e-10	0
WBGene00010285		F58H1.2	175.783	7.11431	7.5577e-06	0
WBGene00016637		C44B12.3	681.733	7.06378	3.72212e-50	1
WBGene00010267	lips-9	F58G1.5	369.584	7.05866	2.17883e-09	0
WBGene00011278		R74.2	606.777	7.02931	1.945e-42	0
WBGene00018737		F53B1.4	1877.91	6.92914	3.56031e-14	0
WBGene00010573		K04H4.2	1083.25	6.89329	7.68691e-08	0
WBGene00206502		T01B7.13	162.772	6.87998	2.41575e-06	0
WBGene00004398	rol-8	ZK1290.3	3623.06	6.87371	1.56776e-11	0
WBGene00022415		Y102A11A.5	501.436	6.82766	0.000558419	0
WBGene00015785		C15B12.3	702.584	6.80306	3.90375e-65	0
WBGene00002013	hsp-12.6	F38E11.2	170.021	6.70457	2.91372e-27	0
WBGene00000252	bli-2	F59E12.12	2357.88	6.65007	3.19259e-07	0
WBGene00019668	fil-2	K12B6.3	349.943	6.64796	1.18841e-56	0
WBGene00195155		W04A8.9	228.363	6.62675	8.95741e-21	0
WBGene00005017	sqt-2	C01B12.1	3754.3	6.62657	1.31755e-11	0
WBGene00006952	wrt-6	ZK377.1	2421.87	6.62296	9.66569e-10	0
WBGene00019858		R03H10.6	1245.2	6.61661	3.02219e-39	1
WBGene00009205		F28C6.5	502.394	6.49447	2.93686e-28	1
WBGene00008376		D1054.9	592.853	6.47719	2.60979e-07	0
WBGene00001065	dpy-3	EGAP7.1	151.819	6.44932	1.15965e-05	0
WBGene00000639	col-63	ZK265.2	15151.5	6.41354	8.70957e-46	0
WBGene00008448		E01G4.6	12130.2	6.35818	6.45892e-08	0
WBGene00000755	col-182	R09A8.4	809.527	6.34492	1.42907e-09	0
WBGene00006947	wrt-1	ZK1290.12	628.132	6.33364	2.69665e-29	0
WBGene00008851		F15B9.8	1116.68	6.31474	8.81973e-27	0
WBGene00009355		F33A8.7	397.359	6.30915	9.1798e-08	0
WBGene00021098	fbxb-14	W08F4.9	599.777	6.30269	1.11935e-08	1
WBGene00009133	bed-3	F25H8.6	541.519	6.25433	1.82225e-23	0
WBGene00012256	lpr-5	W04G3.2	337.133	6.24847	1.14893e-06	0
WBGene00001714	grl-5	Y47D7A.5	705.242	6.22726	7.31637e-06	0
WBGene00011548		T06G6.6	276.379	6.20893	5.91998e-07	0
WBGene00020014		R11G11.6	103.132	6.20269	2.61266e-13	0
WBGene00008496		F01D5.6	1856.57	6.19803	2.42209e-32	2
WBGene00194658		R09E10.13	636.479	6.13777	3.63479e-06	1
WBGene00009573		F40E10.5	642.012	6.12492	4.89847e-32	0
WBGene00015546		C06G1.2	165.926	6.08493	0.000227808	0
WBGene00001756	gst-8	F11G11.1	584.946	6.05993	5.51316e-55	0
WBGene00008605	mlt-9	F09B12.1	617.862	6.0497	3.02259e-06	2
WBGene00045272		F59C12.4	3040.84	6.01065	9.84036e-64	0
WBGene00022287		Y75B7AR.1	424.108	5.99347	3.15823e-26	0
WBGene00015646	mlt-10	C09E8.3	1412.16	5.96916	2.88834e-07	0
WBGene00017052		D2024.4	145.466	5.96301	7.01918e-24	0
WBGene00077697		F58E6.13	1290.25	5.92661	1.4727e-08	0
WBGene00019520		K08B12.1	161.882	5.91478	3.14632e-05	0
WBGene00004397	rol-6	T01B7.7	1923.7	5.9028	1.64118e-09	0
WBGene00005016	sqt-1	B0491.2	3457.59	5.8881	1.85136e-09	0
WBGene00005018	sqt-3	F23H12.4	6540.45	5.86436	1.02557e-09	0
WBGene00010830		M02G9.1	138.849	5.82544	2.4836e-16	0
WBGene00000928	dao-2	M03A1.7	661.723	5.82413	2.6458e-06	0
WBGene00015841	skpo-2	C16C8.2	233.344	5.79268	2.1568e-17	0
WBGene00004232	ptr-18	Y38F1A.3	1705.31	5.7753	3.80943e-08	0
WBGene00004264	qua-1	T05C12.10	1208.21	5.76374	2.89033e-07	0
WBGene00003534	nas-15	T04G9.2	546.62	5.7321	1.96015e-07	0
WBGene00001076	dpy-17	F54D8.1	866.139	5.69014	4.44218e-26	0
WBGene00044180		C47E8.11	1215.62	5.68445	5.2124e-99	1
WBGene00019148		H03E18.1	1208.37	5.68216	2.81953e-05	0
WBGene00008850		F15B9.6	208.44	5.66498	2.8427e-17	0
WBGene00000893	cyn-17	ZC250.1	406.376	5.61493	2.63216e-06	0
WBGene00001069	dpy-7	F46C8.6	201.347	5.61098	1.42574e-05	0
WBGene00012813		Y43F8B.2	17279.9	5.61035	7.2557e-158	0
WBGene00020560		T19C3.2	1251.3	5.57822	7.52114e-09	0
WBGene00011999		T24F1.7	119.645	5.53487	1.91627e-26	0
WBGene00018965		F56D2.3	178.488	5.47218	0.000405678	0
WBGene00003533	nas-14	F09E8.6	269.979	5.46782	4.36602e-06	0
WBGene00006948	wrt-2	F52E4.6	197.809	5.46371	5.43258e-12	0
WBGene00001311	end-3	F58E10.5	108.834	5.4509	6.13489e-16	0
WBGene00006950	wrt-4	ZK678.5	2506.73	5.39827	2.43712e-23	0
WBGene00012186	mlt-11	W01F3.3	1712.37	5.38429	0.000130291	0
WBGene00017307		F09F9.2	210.953	5.38272	0.00448979	0
WBGene00015781		C14F11.6	238.098	5.36032	4.0241e-05	0
WBGene00016329	osr-1	C32E12.3	127.485	5.33218	0.000238258	0
WBGene00018300		F41G3.3	153.91	5.30904	5.31377e-22	0
WBGene00004127	abu-12	F52D1.3	436.549	5.30394	1.26397e-14	0
WBGene00018227	nep-15	F40B5.3	105.392	5.28375	3.54603e-18	0
WBGene00012199	mltn-3	W02B8.3	137.957	5.28015	6.70812e-10	0
WBGene00255598		BE0003N10.6	942.757	5.27958	0.0043273	0
WBGene00017535	atf-8	F17A9.3	128.024	5.27441	5.65909e-22	2
WBGene00012917		Y46G5A.29	592.915	5.25991	4.12418e-05	0
WBGene00007553		C13G3.1	550.084	5.25197	4.63936e-40	1
WBGene00012433		Y11D7A.9	436.662	5.2461	1.43684e-06	0
WBGene00004017	phg-1	F27E5.4	399.647	5.21959	5.11589e-27	0
WBGene00016962		C56C10.4	100.072	5.2152	0.00163336	0
WBGene00018725	kreg-1	F53A9.2	165.978	5.20823	1.15376e-16	0
WBGene00020571	lpr-7	T19D7.3	246.534	5.2004	1.72563e-19	0
WBGene00004233	ptr-19	Y39A1B.2	121.119	5.1924	1.44946e-15	0
WBGene00022680		ZK180.6	1954.72	5.18707	6.29097e-08	0
WBGene00000705	col-131	C39E9.3	140.211	5.17474	3.54863e-11	0
WBGene00010714	mam-3	K09B11.10	340.006	5.15212	3.77993e-14	0
WBGene00001910		C50F4.6	3837.12	5.15096	1.3904e-128	0
WBGene00020194		T03G6.1	257.822	5.13941	3.65768e-16	0
WBGene00006954	wrt-8	C29F3.2	215.682	5.13619	2.3743e-22	0
WBGene00044724		R02E4.3	2300.56	5.12842	1.4212e-07	1
WBGene00020672		T22B7.3	775.609	5.11937	4.59242e-07	0
WBGene00001070	dpy-8	C31H2.2	324.766	5.11752	0.00146996	0
WBGene00000683	col-109	Y38C1BA.3	6741.27	5.11066	5.4274e-08	0
WBGene00005657	srr-6	C13D9.1	166.797	5.07841	0.000195152	0
WBGene00044163		F49C5.11	182.715	5.0662	1.04673e-12	0
WBGene00007264		C02F4.4	192.721	5.04683	9.19096e-11	0
WBGene00015453		C04G6.2	674.25	5.04385	9.81752e-07	0
WBGene00004104	pqn-13	C14C11.8	260.572	5.0402	4.69925e-16	0
WBGene00020281		T06A4.1	170.386	5.0227	1.88051e-10	0
WBGene00044109		K02E11.10	1126.22	4.98635	5.74145e-16	0
WBGene00013173		Y53F4B.27	403.986	4.97027	2.48173e-16	0
WBGene00008150	mam-2	C47E12.6	351.668	4.96844	0.000107884	0
WBGene00015103		B0280.7	192.53	4.96694	3.33767e-22	0
WBGene00022103	cdh-12	Y71D11A.1	1313.4	4.96688	0.000521329	8
WBGene00004219	ptr-4	C45B2.7	753.497	4.95684	6.81524e-06	0
WBGene00000615	col-38	F54C9.4	18668.5	4.93794	2.11972e-19	0
WBGene00017991	clec-180	F32E10.3	518.526	4.93421	2.22262e-06	0
WBGene00012137	asic-2	T28F4.2	162.659	4.92549	4.37888e-31	0
WBGene00004394	rol-1	Y57A10A.11	11817.5	4.9137	1.40381e-20	0
WBGene00004231	ptr-17	Y18D10A.7	119.999	4.89943	1.71643e-12	0
WBGene00017716	sups-1	F22F4.1	391.341	4.88238	5.74074e-05	0
WBGene00022160		Y71G12B.25	723.587	4.8633	4.57997e-06	0
WBGene00001690	grd-1	R08B4.1	319.746	4.83999	4.88142e-05	0
WBGene00016196		C28H8.5	253.073	4.83631	7.8672e-05	0
WBGene00016022		C23H3.9	288.685	4.79713	8.12465e-11	0
WBGene00012255	lpr-6	W04G3.1	121.947	4.78212	0.00307896	0
WBGene00000746	col-173	F41C6.5	432.626	4.77935	2.77697e-05	0
WBGene00000745	col-172	F38B6.5	161.046	4.76253	1.69327e-12	0
WBGene00015335	acdh-6	C02D5.1	455.73	4.75874	4.98157e-27	0
WBGene00001915	his-41	C50F4.5	6070.55	4.7551	1.3187e-99	0
WBGene00012032		T26C5.2	285.652	4.74672	8.14006e-05	0
WBGene00020550		T17H7.1	115.382	4.74618	3.21006e-08	0
WBGene00000625	col-48	Y54E10BL.2	4518.27	4.73985	3.35075e-18	2
WBGene00022591	cuti-1	ZC328.1	201.547	4.72576	9.90228e-09	0
WBGene00001854	hil-3	F22F1.1	438.021	4.72374	6.10058e-19	0
WBGene00012101	zip-10	T27F2.4	363.091	4.72239	8.96422e-12	0
WBGene00009180	nurf-1	F26H11.2	61275.5	4.71441	1.5649e-120	0
WBGene00014183		ZK1025.3	223.542	4.66027	2.26316e-13	0
WBGene00000626	col-49	K09H9.3	6684.43	4.628	1.8986e-17	0
WBGene00002983	lgx-1	C54G7.3	1336.55	4.61959	4.84246e-21	0
WBGene00022283	lgc-27	Y74E4A.1	407.26	4.59015	7.12583e-17	0
WBGene00000748	col-175	C35B8.1	9378.48	4.5476	1.12744e-17	0
WBGene00001079	dpy-20	T22B3.1	102.847	4.53899	2.22029e-08	0
WBGene00010831		M02G9.2	249.208	4.53793	2.50959e-11	0
WBGene00000649	col-73	F11G11.12	18857.5	4.51851	1.67761e-17	0
WBGene00012257	lpr-4	W04G3.3	129.231	4.51415	5.20728e-07	0
WBGene00021095	mlt-8	W08F4.6	1475.17	4.51278	1.03483e-13	0
WBGene00020017		R12A1.3	170.981	4.50617	3.6075e-12	0
WBGene00022038		Y65B4BL.6	272.015	4.50575	2.3172e-25	0
WBGene00022517		ZC123.1	280.344	4.50536	0.00239453	0
WBGene00004998	spp-13	F08F1.6	103.283	4.5014	3.39435e-07	1
WBGene00008944		F19B2.5	14871.6	4.48673	8.8424e-108	5
WBGene00020040		R12E2.15	1693.65	4.46676	6.31137e-19	0
WBGene00008405	ttll-12	D2013.9	16541.8	4.41048	2.5763e-119	0
WBGene00022826		ZK816.3	438.756	4.39856	1.2621e-24	0
WBGene00019761		M03F8.1	193.109	4.38676	4.96884e-09	0
WBGene00001633	gly-8	Y66A7A.6	6634.37	4.37821	4.69901e-38	0
WBGene00017068		D2092.8	130.403	4.32585	2.77949e-17	0
WBGene00000606	col-17	F11G11.10	7125.6	4.31999	1.11706e-20	0
WBGene00019021		F57H12.6	588.039	4.31734	0.000439724	0
WBGene00021389		Y38A10A.2	202.03	4.31582	1.04044e-09	0
WBGene00018113		F36H9.5	425.148	4.31	4.01931e-15	0
WBGene00012604	nspe-2	Y38E10A.26	224.694	4.28111	1.12188e-21	0
WBGene00000647	col-71	Y49F6B.10	10218.7	4.2769	0.00389977	2
WBGene00000678	col-104	F58F6.1	9759.08	4.27323	1.45791e-18	0
WBGene00004744	scp-1	D2013.8	11128	4.27095	1.97576e-69	0
WBGene00001913	his-39	F45F2.2	104.157	4.25516	5.76683e-18	13
WBGene00013263	txdc-12.1	Y57A10A.23	3161.95	4.24157	1.7703e-15	0
WBGene00000645	col-69	K01A2.7	150.23	4.2369	1.80825e-17	0
WBGene00000711	col-138	C52D10.13	10937.3	4.23303	1.69855e-15	0
WBGene00044445		C02F5.14	348.941	4.23229	0.000219731	0
WBGene00000402	cdh-10	C45G7.5	104.205	4.2309	3.28952e-06	0
WBGene00020551		T17H7.7	805.285	4.23019	2.35563e-15	0
WBGene00010057		F54D5.15	224.287	4.22605	4.8013e-32	0
WBGene00012591	nspe-1	Y38E10A.13	1039.87	4.21904	9.4762e-61	0
WBGene00000685	col-111	F29B9.9	1251.86	4.21413	8.30759e-20	0
WBGene00008655	lips-3	F10F2.3	354.404	4.21195	2.82876e-13	0
WBGene00020599		T20B6.3	111.345	4.20448	2.1175e-09	0
WBGene00003075	lrx-1	T04H1.6	277.845	4.20008	1.26039e-22	0
WBGene00011300		R107.5	12431.6	4.19885	3.0418e-62	1
WBGene00017970		F32A5.4	5041.23	4.18453	1.33275e-58	1
WBGene00018547	clec-78	F47C12.2	169.963	4.18412	4.15876e-10	0
WBGene00001984	hog-1	W06B11.4	139.515	4.16854	4.6347e-14	0
WBGene00000097	aip-1	F58E10.4	4744.73	4.15689	5.21606e-53	0
WBGene00011831		T19B10.2	3288.46	4.15094	1.43187e-16	0
WBGene00000672	col-97	ZK1010.7	9825.39	4.13934	0.00582313	1
WBGene00013352	lon-8	Y59A8B.20	646.598	4.12788	3.94924e-11	0
WBGene00011757	cht-2	T13H5.3	154.597	4.12564	4.22788e-16	0
WBGene00018487		F46C8.8	579.966	4.1245	2.40255e-24	0
WBGene00013965		ZK287.4	112.44	4.12277	1.46619e-05	0
WBGene00011530		T06D8.10	1790.15	4.1227	9.53638e-17	0
WBGene00011938	alh-13	T22H6.2	3036.93	4.11932	2.33443e-20	0
WBGene00023486		K08B4.7	262.989	4.10964	1.0625e-31	0
WBGene00004115	pqn-26	DY3.5	153.041	4.09099	6.11784e-11	0
WBGene00175027		W02F12.8	199.55	4.08599	5.24559e-09	0
WBGene00009964	fip-6	F53B6.9	227.788	4.08019	9.89237e-08	0
WBGene00014181		ZK1010.8	256.641	4.07836	2.68176e-14	0
WBGene00015645	lips-7	C09E8.2	206.5	4.07781	1.2016e-09	0
WBGene00016422	noah-1	C34G6.6	1073.82	4.07156	0.0018297	2
WBGene00001064	dpy-2	T14B4.6	277.288	4.06976	0.000589138	0
WBGene00021931		Y55F3AM.14	104.212	4.06331	3.89913e-06	0
WBGene00008390		D1086.3	524.289	4.06087	6.59049e-21	0
WBGene00003104	mab-7	ZC13.4	375.832	4.05412	1.20427e-11	0
WBGene00010738		K10D3.4	633.846	4.0462	0.000796353	0
WBGene00000397	cdh-5	F08B4.2	287.388	4.04557	4.77211e-08	0
WBGene00017814		F26A10.2	267.271	4.01984	1.02797e-09	0
WBGene00017018		D1014.5	146.362	4.01665	4.50268e-11	0
WBGene00045494		ZK662.6	122.909	4.0007	2.40082e-17	0
WBGene00001898	his-24	M163.3	454.421	3.99605	2.33986e-14	0
WBGene00000634	col-58	F26B1.4	817.194	3.98848	2.81651e-14	0
WBGene00011949		T23F6.1	248.997	3.95272	1.04798e-10	0
WBGene00018297		F41F3.3	10853.6	3.95173	1.14635e-14	0
WBGene00017438		F13H8.5	562.692	3.93901	1.378e-10	0
WBGene00009926	noah-2	F52B11.3	930.05	3.92877	0.0039581	0
WBGene00000681	col-107	C34H4.4	6255.28	3.92669	4.29428e-15	0
WBGene00015541		C06E7.4	623.255	3.92215	1.3344e-25	0
WBGene00016130		C26B2.8	149.648	3.92199	4.94862e-08	0
WBGene00007916		C34C6.3	127.827	3.91986	1.90881e-08	0
WBGene00020039		R12E2.14	1191.79	3.91977	7.2234e-13	0
WBGene00012593	nspe-7	Y38E10A.15	239.82	3.91891	2.16617e-20	0
WBGene00003879	ora-1	F57H12.3	840.384	3.91662	0.00132971	0
WBGene00000689	col-115	Y42H9B.1	747.455	3.91319	1.49823e-09	0
WBGene00000665	col-90	C29E4.1	1582.57	3.88219	4.28852e-13	0
WBGene00195068		Y48G8AL.16	559.715	3.87295	5.21869e-09	0
WBGene00016247		C30B5.6	198.302	3.86405	1.66493e-10	0
WBGene00001066	dpy-4	Y41E3.2	7839.28	3.8622	9.75114e-05	0
WBGene00006980	zig-3	C14F5.2	359.336	3.85778	3.088e-18	0
WBGene00044533		F41F3.8	105.934	3.84903	4.91649e-08	0
WBGene00020270		T05H4.7	125.484	3.82749	1.04568e-16	0
WBGene00017743		F23F1.2	311.829	3.82364	0.00127644	0
WBGene00022382		Y94H6A.10	15801.6	3.81955	9.85499e-36	2
WBGene00013852	hhat-1	ZC101.3	256.99	3.81935	4.49827e-09	0
WBGene00007479		C09F9.2	469.917	3.8189	0.000978878	0
WBGene00008512		F01G10.10	390.312	3.81216	1.28075e-12	0
WBGene00006956	wrt-10	ZK1290.8	108.577	3.80431	1.19055e-07	0
WBGene00001428	fkb-3	C05C8.3	2056.58	3.77984	1.30766e-18	0
WBGene00004216	ptr-1	C24B5.3	786.071	3.77635	0.000989324	0
WBGene00013559		Y75B8A.28	306.629	3.7737	1.04568e-16	0
WBGene00000636	col-60	F22D6.10	13603.8	3.76909	0.000523926	0
WBGene00019285	cbn-1	K01A2.11	124.314	3.76526	2.23083e-06	0
WBGene00001074	dpy-13	F30B5.1	7932.97	3.76269	0.000287564	0
WBGene00022504	mam-1	ZC13.3	136.152	3.74612	1.04054e-07	0
WBGene00019236		H23N18.5	720.476	3.73325	5.76498e-09	0
WBGene00001071	dpy-9	T21D12.2	172.398	3.70979	2.59166e-07	0
WBGene00021641		Y47G6A.15	8306.29	3.70276	3.90219e-18	0
WBGene00003542	nas-23	R10H1.5	211.668	3.70029	7.30262e-12	0
WBGene00000778	cpn-2	D1069.2	347.317	3.69693	4.32499e-20	0
WBGene00000558	cnc-4	R09B5.9	651.226	3.69207	0.000987229	0
WBGene00004230	ptr-16	T21H3.2	373.182	3.66559	5.27258e-07	0
WBGene00001067	dpy-5	F27C1.8	7707.97	3.6629	0.000973119	0
WBGene00020396		T10B5.10	111.178	3.65736	1.61869e-06	0
WBGene00000664	col-89	F17C8.2	467.327	3.6223	2.19542e-15	0
WBGene00016106		C25F6.7	468.761	3.60639	3.60469e-16	0
WBGene00001387	far-3	F15B9.1	120.893	3.60055	4.87518e-15	0
WBGene00020766		T24C12.4	106.55	3.59789	1.30417e-07	0
WBGene00018215	igcm-1	F39H12.4	195.696	3.59614	1.72643e-07	0
WBGene00011590	bus-19	T07F10.4	346.096	3.59238	7.56146e-14	0
WBGene00014039		ZK662.2	1216.01	3.58696	7.18107e-10	0
WBGene00000256	bli-6	Y73B6BL.34	16660.1	3.57766	2.64948e-13	0
WBGene00020799		T25D10.1	969.814	3.56531	1.61038e-17	0
WBGene00011393		T03D8.6	1333.49	3.5612	1.06502e-09	0
WBGene00000039	acn-1	C42D8.5	1306.03	3.55646	0.00118414	0
WBGene00021213		Y18H1A.9	330.5	3.54769	2.10509e-14	0
WBGene00003388	moe-3	F32A11.6	861.861	3.54522	1.58241e-24	0
WBGene00017807		F26A1.9	140.224	3.53347	3.5842e-14	0
WBGene00009729		F45E10.2	177.66	3.53274	9.89345e-15	0
WBGene00012777	lact-8	Y42A5A.2	653.837	3.52914	1.05257e-15	0
WBGene00000082	adt-1	C02B4.1	2377.48	3.52448	0.00106472	0
WBGene00015218		B0507.1	174.791	3.51906	2.31982e-08	0
WBGene00004131	pqn-44	F55A12.9	10515.7	3.51141	4.5937e-64	0
WBGene00010948		M195.2	104.694	3.50881	6.8272e-06	0
WBGene00019184		H10E21.4	1385.21	3.50797	2.13763e-11	0
WBGene00006760	unc-23	H14N18.1	5020.08	3.50632	1.23623e-46	2
WBGene00008447		E01G4.5	402.025	3.50612	3.95676e-22	0
WBGene00020554		T19A5.3	545.002	3.50174	1.08458e-09	0
WBGene00003844	odc-1	K11C4.4	3298.4	3.49773	1.41901e-17	0
WBGene00022180		Y71H2AM.15	405.814	3.49239	9.85754e-13	0
WBGene00004221	ptr-6	C54A12.1	455.822	3.48031	3.49945e-09	0
WBGene00021850		Y54F10AM.6	123.977	3.47514	1.09068e-05	0
WBGene00009899	efl-3	F49E12.6	370.286	3.45803	1.53131e-14	0
WBGene00004174	abu-14	ZK1067.7	1699.69	3.44846	4.14354e-10	0
WBGene00021309		Y32G9B.1	164.195	3.43542	2.0462e-10	0
WBGene00007999	tag-297	C38C6.6	2850.51	3.43483	5.72121e-11	0
WBGene00010752		K10G4.3	109.102	3.42825	7.48049e-10	0
WBGene00018572	lin-42	F47F6.1	311.742	3.41326	4.4377e-06	0
WBGene00020725	cnp-3	T23C6.3	1476.62	3.41127	5.31377e-22	0
WBGene00003981	pes-8	F18G5.2	1374.96	3.38373	8.10194e-19	0
WBGene00016133		C26B9.3	461.007	3.36564	1.88051e-10	0
WBGene00021690		Y48G8AL.12	2621.62	3.36057	1.22591e-09	0
WBGene00000497	chs-2	F48A11.1	845.722	3.34703	1.05709e-17	0
WBGene00008449		E01G6.1	771.902	3.33777	2.44801e-10	0
WBGene00016970		C56E6.2	438.061	3.33579	1.42237e-13	0
WBGene00001707	grh-1	Y48G8AR.1	342.735	3.32964	9.59196e-10	0
WBGene00009983	cut-2	F53F1.5	1154.37	3.32746	2.28761e-09	0
WBGene00000603	col-14	C46A5.3	8883.08	3.32056	1.36739e-09	0
WBGene00019843		R03E9.2	316.998	3.31896	4.01138e-13	0
WBGene00000902	daf-6	F31F6.5	120.207	3.31604	5.26611e-06	0
WBGene00012942		Y47D3B.6	1035.19	3.31106	1.20533e-07	29
WBGene00044644		B0205.13	447.53	3.31006	0.00433535	0
WBGene00008559		F07H5.8	215.412	3.3063	1.94427e-06	0
WBGene00016153		C27A2.5	116.2	3.29113	1.26933e-06	0
WBGene00010877	lact-4	M05D6.4	1898.97	3.28813	9.72787e-42	0
WBGene00015340		C02E7.7	2354.68	3.2879	3.62574e-08	0
WBGene00011112		R07E5.4	631.33	3.27021	6.21207e-16	0
WBGene00009528		F38A6.4	101.329	3.26821	5.75383e-11	0
WBGene00000704	col-130	F08G5.4	4145.31	3.25761	1.61399e-09	0
WBGene00000653	col-77	M195.1	16376.4	3.24592	1.67268e-09	0
WBGene00018026		F35A5.4	241.56	3.22433	4.05997e-08	0
WBGene00007903	lgc-21	C33G3.3	927.983	3.22241	0.00660113	0
WBGene00008215		C49F8.3	552.137	3.2156	9.96187e-13	0
WBGene00015298		C01F1.3	230.758	3.21217	6.7124e-05	0
WBGene00001736	grl-27	F40C5.3	353.929	3.20408	2.8225e-07	0
WBGene00013385		Y62E10A.19	154.99	3.20389	8.35987e-08	0
WBGene00021382		Y37F4.1	357.103	3.19743	6.74157e-22	0
WBGene00007324		C05B5.8	378.542	3.19671	1.62698e-12	0
WBGene00001072	dpy-10	T14B4.7	183.374	3.19146	9.24014e-05	0
WBGene00004146	pqn-63	T06E4.11	250.714	3.18627	5.83291e-07	0
WBGene00020033		R12E2.7	1831.32	3.17042	1.4212e-07	0
WBGene00000694	col-120	Y11D7A.11	6161.35	3.16896	0.00127013	0
WBGene00020702		T22F7.3	116.766	3.16783	8.20378e-05	0
WBGene00006611	tre-5	C23H3.7	508.069	3.16509	1.26407e-10	0
WBGene00009218	acs-20	F28D1.9	1044.92	3.14301	1.3594e-15	0
WBGene00000663	col-88	W05G11.3	9163.87	3.14137	0.00718937	8
WBGene00012107		T27F6.8	316.6	3.13017	3.64156e-06	0
WBGene00016217		C29F9.2	141.791	3.12827	3.52996e-08	0
WBGene00011184		R09H10.7	144.709	3.12719	7.91138e-18	1
WBGene00007925		C34C12.6	158.529	3.11486	1.1675e-08	0
WBGene00002008	hsp-4	F43E2.8	31250.4	3.11306	8.50657e-33	2
WBGene00194670		K07E3.9	141.795	3.11171	1.15486e-11	0
WBGene00000747	col-174	F46C8.2	209.222	3.10866	5.70841e-07	0
WBGene00016732	phat-1	C46H11.8	112.023	3.10354	3.40856e-06	0
WBGene00021791		Y51H7C.13	1475.47	3.07208	8.2826e-14	0
WBGene00010468		K01D12.9	380.114	3.07068	2.3522e-05	0
WBGene00044016		C35A5.10	133.726	3.06089	4.80276e-06	0
WBGene00001912	his-38	K03A1.6	1146.15	3.04105	7.93743e-10	0
WBGene00019644	cpt-4	K11D12.4	971.293	3.03473	2.50239e-21	0
WBGene00044620	bus-4	T22B11.2	157.352	3.03139	3.4148e-05	0
WBGene00011737	sqst-1	T12G3.1	4902.93	3.01206	1.77328e-13	0
WBGene00000493	che-14	F56H1.1	116.985	3.0066	0.00040378	0
WBGene00022649		ZK84.1	1928.09	2.9881	1.48936e-08	0
WBGene00004229	ptr-15	T07H8.6	101.301	2.95829	1.15585e-05	0
WBGene00012216		W02D9.10	508.854	2.94857	1.75714e-18	0
WBGene00018418		F44E2.4	890.648	2.94162	3.55734e-07	0
WBGene00000687	col-113	C34D4.15	1503.21	2.93296	4.2862e-09	0
WBGene00015339		C02E7.6	1598.98	2.92555	3.38288e-07	0
WBGene00010698		K08H10.6	117.133	2.92221	2.75271e-09	0
WBGene00013585	cyp-42A1	Y80D3A.5	201.322	2.91899	9.28351e-05	0
WBGene00007836		C31C9.2	1413.13	2.90315	5.78335e-20	0
WBGene00002021	hsp-17	F52E1.7	1526.34	2.88805	2.09575e-22	0
WBGene00022665		ZK154.1	390.97	2.88548	1.92601e-05	0
WBGene00003933	pat-9	T27B1.2	171.219	2.88393	4.78221e-13	0
WBGene00017692		F22B7.1	172.781	2.88336	1.76751e-10	0
WBGene00020846		T27A10.6	488.233	2.87954	3.76236e-05	0
WBGene00007823		C30H6.5	334.148	2.87829	1.61514e-05	0
WBGene00000611	col-34	F36A4.10	1019.32	2.86966	1.71667e-19	0
WBGene00022549		ZC196.5	644.813	2.86413	2.80207e-15	0
WBGene00013244		Y56A3A.33	122.108	2.85448	1.6299e-09	0
WBGene00011185		R10D12.1	464.343	2.85105	1.80696e-09	0
WBGene00009584	drap-1	F40F9.7	3530.79	2.84937	2.59924e-32	0
WBGene00016250	hsp-110	C30C11.4	32428.9	2.84254	4.03155e-40	2
WBGene00004122	pqn-35	F35D11.2	763.304	2.8255	8.47737e-14	0
WBGene00006539	tbb-6	T04H1.9	196.022	2.81888	0.000533348	0
WBGene00018656	txdc-12.2	F49H12.5	970.984	2.8148	7.84644e-08	0
WBGene00007841		C31C9.7	379.603	2.80247	1.22255e-12	0
WBGene00003071	lrp-1	F29D11.1	12679.8	2.78798	1.80282e-08	1
WBGene00014793		H40L08.2	2017.34	2.78157	8.02306e-20	0
WBGene00018682	aagr-4	F52D1.1	3868.77	2.77783	1.50715e-10	0
WBGene00011533		T06E4.5	130.003	2.7629	0.000502408	0
WBGene00009982		F53F1.4	3032.06	2.75971	2.06198e-06	0
WBGene00016806		C50D2.2	158.204	2.75308	3.69343e-09	0
WBGene00000749	col-176	ZC373.7	129.245	2.73629	2.4669e-05	0
WBGene00008047	lact-7	C40H5.4	130.287	2.72084	0.000221734	0
WBGene00010008		F53H4.3	140.211	2.71083	3.29683e-08	0
WBGene00017841		F26G1.5	1081.88	2.70383	7.13697e-11	0
WBGene00012814		Y43F8B.3	478.415	2.70162	3.39811e-06	0
WBGene00009723		F45D3.3	721.397	2.69419	6.62592e-12	0
WBGene00007687		C18E9.7	517.103	2.67647	1.52929e-09	0
WBGene00016265	trhr-1	C30F12.6	433.502	2.67258	3.88788e-06	0
WBGene00008905		F17B5.1	163.3	2.66734	1.23041e-06	0
WBGene00001768	gst-20	Y48E1B.10	670.95	2.6657	5.04864e-16	1
WBGene00016997	cebp-1	D1005.3	491.089	2.66108	2.73812e-16	0
WBGene00017429		F13D11.4	328.325	2.65733	1.06399e-10	0
WBGene00007210	agmo-1	BE10.2	392.744	2.63323	2.22135e-05	0
WBGene00008511		F01G10.9	182.112	2.62606	0.000474754	0
WBGene00001725	grl-16	Y65B4BR.6	5526.32	2.61402	6.5654e-06	0
WBGene00011524	plpr-1	T06D8.3	132.765	2.611	6.89624e-06	0
WBGene00011971	lron-9	T23G11.6	556.733	2.5907	1.83739e-06	0
WBGene00001242	elo-4	C40H1.4	394.912	2.5878	2.1897e-05	0
WBGene00011235	suro-1	R11A5.7	1987.42	2.58556	1.87807e-08	0
WBGene00006624	try-6	F48A9.3	209.369	2.56987	2.61323e-17	0
WBGene00001031	dnj-13	F54D5.8	8535.27	2.56685	8.31218e-39	2
WBGene00008732		F13B12.4	101.341	2.56192	1.62966e-05	0
WBGene00002282	let-4	C44H4.2	121.939	2.55945	0.000896084	0
WBGene00008565	acox-1.2	F08A8.2	850.061	2.55508	6.79725e-06	0
WBGene00020803		T25E4.1	456.361	2.54884	0.00010914	0
WBGene00011830	cyp-29A2	T19B10.1	521.637	2.54488	8.60796e-23	0
WBGene00020999		W03F9.1	5624	2.52964	6.65851e-31	0
WBGene00004169	pqn-89	Y73B6BR.1	1579.37	2.52842	4.89194e-21	0
WBGene00001429	fkb-4	ZC455.10	143.804	2.51293	0.000889726	0
WBGene00009500		F36H2.3	599.303	2.50252	6.26299e-05	0
WBGene00002012	hsp-12.3	F38E11.1	144.115	2.50237	1.3466e-09	0
WBGene00003763	nlp-25	Y43F8C.1	230.283	2.49401	7.26254e-05	0
WBGene00003545	nas-27	T23F4.4	357.583	2.48947	0.000452686	0
WBGene00000255	bli-5	F45G2.5	122.643	2.48802	1.07574e-06	0
WBGene00000641	col-65	K08C9.4	1181.74	2.48264	4.44451e-05	0
WBGene00013926	nep-1	ZK20.6	1291.1	2.47931	8.44751e-06	0
WBGene00008652		F10D11.6	2161.39	2.4759	2.22147e-06	0
WBGene00008486	ugt-44	F01D4.2	2237.86	2.47225	3.37148e-20	0
WBGene00018702		F52E4.5	237.494	2.47086	1.35773e-10	0
WBGene00004300	ram-2	F38A3.2	8411.12	2.46804	9.62214e-09	0
WBGene00019234	ugt-8	H23N18.3	289.788	2.46332	1.62394e-07	0
WBGene00019550		K09C4.5	108.573	2.46029	1.23899e-09	0
WBGene00020479		T13C2.3	104.415	2.45425	3.86502e-05	0
WBGene00013082	grdn-1	Y51A2D.15	702.003	2.43892	2.9279e-08	0
WBGene00000725	col-152	F32G8.5	159.651	2.4258	0.000294714	0
WBGene00010464		K01D12.5	132.939	2.41076	0.000191673	0
WBGene00003089	ltd-1	K02C4.4	340.152	2.41047	1.91993e-05	0
WBGene00010924		M153.1	636.022	2.40843	1.44816e-06	0
WBGene00000730	col-157	T11F9.9	2224.24	2.40126	9.30885e-07	0
WBGene00020801		T25D10.4	201.103	2.39418	7.01533e-08	0
WBGene00020421		T10E10.4	195.257	2.39363	0.00298371	0
WBGene00014244		ZK1307.1	1405.87	2.3899	1.2835e-09	0
WBGene00000973	dhs-9	Y32H12A.3	880.832	2.37397	2.65907e-12	3
WBGene00019556		K09C6.2	435.443	2.36978	4.18605e-14	0
WBGene00018804		F54D10.3	165.603	2.36977	2.05371e-07	0
WBGene00003771	nlp-33	T19C4.7	2978.63	2.36219	7.94583e-19	0
WBGene00001755	gst-7	F11G11.2	3991.43	2.35538	5.84907e-11	1
WBGene00001909	his-35	C50F4.13	1956.39	2.3526	4.29347e-20	0
WBGene00019280		K01A2.5	992.436	2.3522	3.24923e-14	17
WBGene00009724		F45D3.4	1271.23	2.35068	1.50358e-14	0
WBGene00010045		F54C9.11	376.132	2.34594	1.15746e-11	0
WBGene00008880		F16B12.4	260.725	2.34484	6.28129e-12	0
WBGene00011642		T09B9.1	420.749	2.32029	0.000407728	0
WBGene00006678	twk-25	M04B2.5	123.836	2.31349	0.000276843	0
WBGene00007131	pals-26	B0284.1	835.512	2.31166	0.000793261	0
WBGene00014148		ZK909.3	1610.38	2.30833	1.32108e-08	0
WBGene00011517	cgt-1	T06C12.10	259.04	2.30569	9.80635e-07	0
WBGene00020596	oga-1	T20B5.3	1549.92	2.30542	1.13137e-15	1
WBGene00000599	col-10	B0222.8	5074.05	2.29643	6.61359e-09	0
WBGene00000652	col-76	M110.1	544.465	2.29245	1.15349e-08	0
WBGene00011535		T06E4.8	227.846	2.29109	0.00540656	0
WBGene00001911	his-37	C50F4.7	2212.37	2.28937	1.12505e-24	1
WBGene00000788	cpz-1	F32B5.8	5039.05	2.28692	8.21096e-10	0
WBGene00020455	fbxa-59	T12B5.8	474.255	2.28539	4.26841e-07	0
WBGene00008987		F20G2.3	260.574	2.27824	9.41949e-05	0
WBGene00016912	clec-86	C54D1.2	312.729	2.27751	7.70059e-09	0
WBGene00021779		Y51H7C.1	488.707	2.27549	7.50365e-07	0
WBGene00018763		F53F10.1	132.211	2.27318	1.48936e-08	0
WBGene00018502		F46F5.11	156.451	2.26223	1.43684e-06	0
WBGene00001749	gst-1	R107.7	8815.33	2.26018	1.10482e-09	0
WBGene00010658		K08D8.4	587.46	2.259	1.17115e-06	0
WBGene00019564		K09D9.1	206.736	2.25554	4.60048e-06	0
WBGene00012222		W03C9.6	142.168	2.23748	2.05967e-06	0
WBGene00016957	atic-1	C55F2.1	1544.48	2.23426	1.03748e-07	0
WBGene00012891	sorb-1	Y45F10D.13	593.069	2.23285	2.42557e-11	0
WBGene00015229	fbxa-125	B0511.3	194.235	2.22345	1.1435e-09	0
WBGene00000727	col-154	F55C10.2	1912.62	2.22306	2.80123e-05	0
WBGene00018706		F52F10.2	125.355	2.22071	0.00744571	0
WBGene00011212		R10E8.6	1265.98	2.21034	1.53502e-12	0
WBGene00015169		B0403.5	800.866	2.20959	1.08203e-05	0
WBGene00003979	pes-5	T27D12.4	134.238	2.20802	3.94303e-05	1
WBGene00011789		T15H9.4	110.91	2.20595	3.80858e-08	0
WBGene00044011		T06E4.12	266.445	2.20354	0.00396802	0
WBGene00022789	lron-2	ZK682.5	517.308	2.20089	0.00106677	0
WBGene00015791		C15C7.5	862.662	2.20073	1.11023e-09	0
WBGene00003526	nas-7	C07D10.4	529.951	2.19913	1.76597e-05	0
WBGene00009722		F45D3.2	133.11	2.18312	6.56397e-07	0
WBGene00015356	tag-278	C02F12.7	896.355	2.18163	1.29505e-11	0
WBGene00022887		ZK1290.5	898.952	2.18148	1.9417e-14	3
WBGene00002243	lad-2	Y54G2A.25	139.763	2.17743	0.000542411	0
WBGene00017834		F26F12.3	4940.21	2.17554	1.60419e-23	0
WBGene00001148	eat-20	H30A04.1	369.278	2.1735	0.000195152	0
WBGene00000002	aat-1	F27C8.1	180.331	2.17345	5.59982e-05	0
WBGene00009653		F43D9.1	114.849	2.1679	0.0001343	0
WBGene00019490		K07E3.1	1027.88	2.15694	1.79618e-10	0
WBGene00007935		C34E11.2	134.953	2.15687	0.00418411	0
WBGene00013055		Y50E8A.12	182.432	2.14522	3.86853e-10	0
WBGene00012592		Y38E10A.14	1095.92	2.13953	9.14888e-13	0
WBGene00000929	dao-3	K07E3.3	706.43	2.13544	3.28427e-07	0
WBGene00002110	ins-27	ZC334.11	127.076	2.1349	1.87204e-06	1
WBGene00013860		ZC247.2	269.552	2.13194	8.51906e-06	0
WBGene00077692		C08E8.10	113.301	2.12949	5.35698e-05	0
WBGene00015400	cyp-35A2	C03G6.15	1046.79	2.12896	2.15584e-06	0
WBGene00017659		F21C10.10	1057.02	2.12265	1.38707e-05	0
WBGene00009534		F38B7.3	557.669	2.10635	9.07522e-08	1
WBGene00010899		M28.8	488.506	2.09875	8.0681e-10	0
WBGene00003518	nac-2	R107.1	315.502	2.09584	1.09092e-07	0
WBGene00003768	nlp-30	B0213.5	385.183	2.08573	0.000674117	0
WBGene00011230	nud-2	R11A5.2	3044.78	2.08432	7.29409e-23	0
WBGene00004139	pqn-54	R09B5.5	349.915	2.07454	0.000966165	0
WBGene00012140		T28F4.5	6330.31	2.07381	1.71104e-09	1
WBGene00000717	col-144	B0222.6	5406.78	2.07224	2.2084e-07	0
WBGene00017576	cdh-8	F18F11.3	263.024	2.07118	1.47443e-05	0
WBGene00012755		Y41C4A.8	198.44	2.06903	6.43097e-06	0
WBGene00007343		C05E7.1	293.866	2.06752	0.000492658	0
WBGene00001073	dpy-11	F46E10.9	2024.95	2.06203	0.000145069	0
WBGene00004259	pyr-1	D2085.1	10060	2.06197	1.45104e-08	0
WBGene00003552	nas-36	C26C6.3	396.831	2.05883	0.000407937	0
WBGene00007592		C14H10.2	671.504	2.05662	3.3368e-16	0
WBGene00020106		R151.1	220.861	2.04573	1.20418e-10	0
WBGene00008085	smcl-1	C44C10.4	261.239	2.04215	1.44816e-06	0
WBGene00004963	spe-9	C17D12.6	136.819	2.03849	2.88834e-07	0
WBGene00001042	dnj-24	W03A5.7	576.007	2.03395	1.17712e-10	0
WBGene00013872		ZC374.2	171.646	2.03268	0.000340101	0
WBGene00022631	nekl-2	ZC581.1	279.254	2.01967	3.96502e-11	0
WBGene00019868		R04B3.3	106.044	2.01698	4.61071e-06	0
WBGene00004859	sma-5	W06B3.2	718.329	2.01424	2.07704e-08	0
WBGene00007631	wht-3	C16C10.12	159.277	2.01192	2.53421e-06	0
WBGene00018755	bcmo-2	F53C3.12	159.715	2.00878	0.000235664	0
WBGene00003633	nhr-43	C29E6.5	148.16	2.00809	0.000288112	0
WBGene00019473	cyp-35A5	K07C6.5	178.755	2.00688	0.00177963	0
WBGene00018579	acs-16	F47G6.2	175.051	2.00462	1.82913e-05	0
WBGene00006367	sym-2	ZK1067.6	182.359	2.00125	0.00028115	0
WBGene00007139	mnp-1	B0285.7	192.294	1.9994	1.49795e-05	0
WBGene00012468		Y17G7B.17	1403.32	1.99726	1.13486e-15	0
WBGene00015660	catp-3	C09H5.2	2363.71	1.98867	0.00225931	0
WBGene00003163	mdl-1	R03E9.1	333.113	1.98862	7.07361e-11	0
WBGene00001006	dlg-1	C25F6.2	1389.68	1.9859	9.82652e-07	0
WBGene00007600		C15C6.1	211.515	1.98258	0.00020683	0
WBGene00020413		T10E9.3	1887.19	1.98248	0.00347062	0
WBGene00001113	dur-1	F25H8.5	595.621	1.98168	4.08179e-06	0
WBGene00007362	cyp-35C1	C06B3.3	976.18	1.98132	3.29357e-06	0
WBGene00007414		C07E3.3	250.754	1.98057	2.22415e-07	0
WBGene00000742	col-169	T10E10.5	1431.11	1.98032	1.38106e-08	0
WBGene00001570	gei-13	F58A4.11	255.427	1.97835	0.000284768	0
WBGene00018268		F41C3.2	821.36	1.9734	4.89395e-06	0
WBGene00006683	twk-31	Y47D3B.5	167.048	1.97113	0.000490683	0
WBGene00020707	wago-10	T22H9.3	407.68	1.96661	2.25733e-06	0
WBGene00012600		Y38E10A.22	2344.83	1.96389	1.43955e-13	3
WBGene00022628		ZC513.3	179.811	1.95643	6.50958e-10	0
WBGene00000915	hsp-90	C47E8.5	122507	1.95608	9.84169e-12	2
WBGene00015692	ugt-25	C10H11.3	710.114	1.95531	3.69833e-05	0
WBGene00020006	set-15	R11E3.4	226.805	1.95086	1.02922e-08	0
WBGene00003527	nas-8	C34D4.9	181.933	1.94861	4.58815e-06	0
WBGene00002269	lec-6	Y55B1AR.1	6206.62	1.9481	1.34209e-11	1
WBGene00015132		B0303.14	101.437	1.94444	2.80719e-05	0
WBGene00001719	grl-10	C26F1.5	109.073	1.93893	0.00848256	0
WBGene00020914	sulp-6	W01B11.2	583.847	1.93809	5.94862e-09	0
WBGene00015124	anmt-1	B0303.2	177.26	1.9312	2.207e-07	0
WBGene00004156	pqn-74	W02A2.3	390.135	1.91485	0.0026198	1
WBGene00016201	tdo-2	C28H8.11	1846.7	1.91483	3.37547e-13	0
WBGene00016958	ilys-4	C55F2.2	191.34	1.90951	1.3484e-06	0
WBGene00017681	slc-17.5	F21F8.11	393.246	1.9072	1.03851e-09	0
WBGene00002497	let-268	F52H3.1	1254.51	1.9029	1.34916e-07	0
WBGene00003248	mig-17	F57B7.4	173.198	1.89492	5.96533e-07	0
WBGene00021446	hlh-33	Y39A3CR.6	138.601	1.89386	7.0705e-07	0
WBGene00008260		C52G5.2	841.02	1.8938	6.43014e-07	0
WBGene00009241		F28H7.8	563.581	1.89313	0.0092899	0
WBGene00044743	crb-3	C35B8.4	222.947	1.87446	4.49827e-09	0
WBGene00017545		F18A1.1	147.515	1.8616	0.000166938	0
WBGene00018143	oac-23	F37C4.3	130.057	1.86057	3.79195e-05	0
WBGene00015421		C04E6.4	124.287	1.85977	1.95293e-05	0
WBGene00020587	ugt-9	T19H12.1	109.802	1.85798	7.79448e-05	0
WBGene00009850		F48F7.5	299.271	1.85788	1.56702e-07	0
WBGene00021256		Y22D7AR.2	166.6	1.85546	1.01161e-05	0
WBGene00022258		Y73C8B.1	118.262	1.85429	1.0005e-05	0
WBGene00007913	cyp-36A1	C34B7.3	173.85	1.85199	0.000797832	0
WBGene00001077	dpy-18	Y47D3B.10	1301.12	1.85026	2.12736e-05	0
WBGene00003970	pek-1	F46C3.1	2251.1	1.85018	6.35288e-11	1
WBGene00000735	col-162	Y2H9A.3	4301.8	1.84825	0.00155382	0
WBGene00010723	cpg-7	K09E4.6	3287.98	1.84113	5.36118e-06	0
WBGene00013955	kri-1	ZK265.1	140.897	1.83682	0.000232708	0
WBGene00006865	slcf-2	ZK563.1	166.425	1.83526	0.000584865	0
WBGene00000718	col-145	B0222.7	4384.54	1.83452	0.000344972	0
WBGene00004906	snf-7	ZK1010.9	210.68	1.83338	3.77678e-09	0
WBGene00012381		Y2H9A.4	100.262	1.82617	0.000916583	0
WBGene00003847	blmp-1	F25D7.3	574.375	1.82556	0.00477665	0
WBGene00012684		Y39B6A.25	238.538	1.82518	4.27432e-07	0
WBGene00014100		ZK849.1	135.304	1.82395	0.000134098	0
WBGene00003249	mig-18	F11F1.6	158.533	1.82015	5.49284e-08	0
WBGene00016010		C23G10.1	343.455	1.81873	1.12338e-10	0
WBGene00007058	dmd-6	F13G11.1	189.002	1.81839	1.40074e-05	0
WBGene00019759		M03F4.6	287.07	1.81369	0.000140204	0
WBGene00009293		F31D4.8	167.468	1.81284	3.84584e-06	0
WBGene00020341		T08B1.4	139.425	1.81002	0.00652107	0
WBGene00009818	acbp-3	F47B10.7	525.187	1.80977	3.17733e-05	2
WBGene00018353	fbxa-182	F42G2.4	165.93	1.80725	0.000410929	0
WBGene00016330		C32E12.4	921.414	1.80511	1.0972e-12	0
WBGene00012352	dkf-1	W09C5.5	330.729	1.79592	2.80514e-06	0
WBGene00001045	dnj-27	Y47H9C.5	503.419	1.79045	9.48551e-05	0
WBGene00013904	ugt-6	ZC455.4	377.815	1.78802	0.000134657	0
WBGene00017462		F14D2.14	148.767	1.78629	0.000297816	0
WBGene00008711		F11E6.8	303.564	1.78303	0.00242912	0
WBGene00018374	tag-343	F43B10.2	478.193	1.77964	1.61869e-06	0
WBGene00016733	phat-2	C46H11.9	317.72	1.77623	0.000946181	0
WBGene00007772	egrh-1	C27C12.2	272.872	1.77148	1.64147e-07	0
WBGene00001479	fmo-4	F53F4.5	1680.78	1.7701	5.08828e-09	0
WBGene00019609		K10B3.1	139.337	1.7662	0.00539089	0
WBGene00001694	grd-5	F41E6.2	2381.84	1.76381	1.24814e-08	0
WBGene00044070	set-18	T22A3.4	1053.22	1.76219	1.31768e-09	1
WBGene00003915	pan-1	M88.6	636.177	1.76203	0.000340168	0
WBGene00016146		C26F1.1	427.887	1.76046	0.00861644	0
WBGene00007203	best-1	B0564.3	108.025	1.76034	0.00663699	0
WBGene00004771	sem-2	C32E12.5	193.904	1.7544	0.00247752	0
WBGene00000699	col-125	C29F4.1	11112	1.74715	7.36577e-05	0
WBGene00019190		H12I13.1	111.768	1.74602	0.00430033	0
WBGene00004025	phy-2	F35G2.4	1114.68	1.74464	0.000570433	0
WBGene00020864	oac-50	T27E4.6	245.527	1.74435	1.62039e-09	0
WBGene00018174		F38B6.4	1185.73	1.7423	0.000268847	0
WBGene00022816	fbn-1	ZK783.1	182.839	1.7412	0.00345097	0
WBGene00000964	dhp-2	C47E12.8	388.24	1.73558	4.94862e-08	0
WBGene00004790	sgn-1	F07H5.2	176.437	1.73523	2.55907e-07	0
WBGene00008821	best-12	F14H3.2	117.232	1.73508	0.000128052	0
WBGene00006983	zig-6	T03G11.8	194.09	1.73507	0.000268501	0
WBGene00021354	fpn-1.1	Y37E3.16	265.854	1.73428	3.62153e-05	0
WBGene00021252	cht-4	Y22D7AL.14	167.46	1.73425	0.000599196	0
WBGene00020148		T01D1.3	259.274	1.72925	1.01072e-09	0
WBGene00001368	exc-7	F35H8.5	220.487	1.72709	0.00832694	0
WBGene00018989		F56F11.2	172.155	1.72639	2.67423e-07	3
WBGene00012980	efhd-1	Y48B6A.6	692.257	1.72212	2.68962e-07	0
WBGene00009649		F43C1.5	143.341	1.72072	2.13246e-05	0
WBGene00000535	cpi-1	K08B4.6	1906.38	1.71909	2.31362e-09	0
WBGene00011385		T02G6.2	196.419	1.718	0.00365491	0
WBGene00006863	gyg-1	F56B6.4	2542.77	1.71708	1.39795e-13	1
WBGene00007486		C09G1.4	155.026	1.71253	6.16258e-07	1
WBGene00019653		K11G9.2	123.376	1.70851	0.0057816	0
WBGene00007405		C07A9.9	219.41	1.70734	2.20824e-05	0
WBGene00012875		Y45F10B.13	425.732	1.704	2.50355e-06	0
WBGene00015545		C06G1.1	737.891	1.70264	0.0025061	0
WBGene00011888	cutl-15	T21B10.6	146.446	1.7012	0.00406318	0
WBGene00000734	col-161	C50B6.4	9573.28	1.69942	0.00283405	0
WBGene00050919		C45G9.15	107.501	1.6967	6.26299e-05	0
WBGene00010977		R02D5.3	177.881	1.69423	9.848e-05	0
WBGene00009257		F29G6.1	197.552	1.68961	0.00407754	0
WBGene00003554	nas-38	F57C12.1	428.242	1.68794	0.000670522	0
WBGene00009947	ttc-36	F52H3.5	712.939	1.68177	8.33357e-08	0
WBGene00009331		F32D8.7	271.235	1.68104	0.00264903	0
WBGene00013289	tag-273	Y57G11A.1	2156.32	1.67956	3.60277e-09	0
WBGene00020192		T03F1.11	268.357	1.67932	5.47944e-05	0
WBGene00015030		B0207.7	259.557	1.67651	4.61662e-06	0
WBGene00021448		Y39D8A.1	103.334	1.67164	0.000623029	0
WBGene00018724		F53A9.1	260.87	1.67103	0.00126266	0
WBGene00007525		C11G10.1	136.672	1.66892	0.00513269	0
WBGene00001879	his-5	F45F2.3	617.322	1.66674	2.3601e-05	0
WBGene00001159	eff-1	C26D10.5	180.986	1.65696	0.000475956	0
WBGene00015243		B0524.4	129.954	1.65254	0.000244753	0
WBGene00009102		F25B3.5	151.313	1.65056	0.000433366	0
WBGene00020902	jmjc-1	T28F2.4	207.376	1.64637	4.76846e-05	0
WBGene00010851		M04C3.2	167.121	1.64377	2.66035e-05	0
WBGene00015294		C01C10.2	228.676	1.64297	1.24653e-07	1
WBGene00013228		Y56A3A.7	1189.57	1.64214	1.21946e-10	0
WBGene00006692	twk-42	W06D12.2	138.307	1.63837	0.000198763	0
WBGene00006771	tln-1	Y71G12B.11	6709.88	1.63727	7.89256e-05	0
WBGene00044294		C01B10.11	496.461	1.63426	0.00655607	1
WBGene00003616	nhr-17	C02B4.2	328.352	1.63267	4.79263e-05	1
WBGene00012139		T28F4.4	742.432	1.62979	1.04886e-06	0
WBGene00007460		C08F11.13	670.081	1.62498	0.00373126	0
WBGene00008666		F10G8.8	729.714	1.62368	1.77296e-06	0
WBGene00001753	gst-5	R03D7.6	1121.87	1.62225	4.11751e-08	0
WBGene00002252	lat-2	B0286.2	118.632	1.62077	0.00297736	0
WBGene00000549	cls-2	R107.6	3896.57	1.617	2.30475e-09	0
WBGene00010524		K03B8.6	238.65	1.60819	0.00257601	0
WBGene00015163		B0361.9	287.222	1.60779	4.20539e-08	0
WBGene00012005	43617	T24H10.7	1086.95	1.60521	6.85117e-07	1
WBGene00009274		F30F8.5	254.924	1.60242	0.000289419	0
WBGene00000225	atgp-2	C38C6.2	6332.26	1.59928	2.24219e-05	0
WBGene00003579	ndx-2	W02G9.1	317.077	1.59764	6.131e-06	0
WBGene00006882	vab-19	T22D2.1	653.738	1.59591	9.52569e-05	0
WBGene00011823		T18D3.6	189.643	1.59012	0.0001326	0
WBGene00020947		W02F12.2	330.496	1.58487	0.000308518	0
WBGene00019229	ipla-5	H23L24.2	122.158	1.58461	8.74067e-05	0
WBGene00007169		B0393.4	196.246	1.58316	0.00244306	0
WBGene00003929	pat-2	F54F2.1	4929.88	1.57943	1.55525e-07	0
WBGene00011895		T21C9.9	812.026	1.57923	0.00725413	0
WBGene00020616		T20D4.10	144.749	1.57846	0.00038335	0
WBGene00021036		W05F2.4	1397.76	1.57687	6.70576e-05	0
WBGene00013586		Y80D3A.8	150.438	1.57589	8.3147e-05	0
WBGene00000792	crb-1	F11C7.4	216.269	1.57564	0.000389326	0
WBGene00002232	kpc-1	F11A6.1	962.253	1.57216	2.55674e-05	0
WBGene00018293		F41E6.12	501.304	1.57004	0.00542219	0
WBGene00012124		T28D6.4	191.102	1.56852	0.00391443	0
WBGene00003674	nhr-84	T06C12.7	281.931	1.56471	0.000433769	1
WBGene00013439		Y66D12A.13	290.273	1.56196	0.000138079	0
WBGene00008910		F17C8.3	143.914	1.55984	3.24577e-05	0
WBGene00022092		Y69A2AR.21	1252.56	1.55713	3.26858e-07	0
WBGene00020891		T28C12.4	907.088	1.55632	0.00100832	0
WBGene00022499	set-30	ZC8.3	871.738	1.5549	2.30256e-11	0
WBGene00000768	cor-1	R01H10.3	629.015	1.5534	6.94662e-06	0
WBGene00006959	xbp-1	R74.3	4731.15	1.55254	2.30396e-07	0
WBGene00012437	nmy-3	Y11D7A.14	416.68	1.54994	5.92039e-09	0
WBGene00012158	ucr-2.1	VW06B3R.1	4611.33	1.54936	2.91985e-10	0
WBGene00020426		T10H10.2	213.107	1.54879	0.000408202	0
WBGene00006814	unc-82	B0496.3	2164.26	1.54615	2.25307e-06	0
WBGene00020283		T06A4.3	438.568	1.54536	0.00671686	0
WBGene00044683		C36E6.8	178.235	1.54328	0.000501111	0
WBGene00003954	pcm-1	C10F3.5	234.467	1.54214	0.000973119	0
WBGene00018976	daam-1	F56E10.2	152.473	1.54204	0.00699073	0
WBGene00013426		Y66A7A.7	174.251	1.54192	0.00216179	0
WBGene00004213	ptp-1	C48D5.2	456.668	1.54101	4.59096e-06	0
WBGene00011422		T04B2.3	116.393	1.54075	0.00444477	0
WBGene00017380		F11D5.1	430.818	1.53871	2.40446e-06	0
WBGene00002037	hum-4	F46C3.3	1886.47	1.53793	0.000411473	0
WBGene00006444	shn-1	C33B4.3	574.107	1.53563	3.85364e-05	0
WBGene00007287	gck-4	C04A11.3	913.773	1.52942	8.62253e-09	0
WBGene00003891	osm-11	F11C7.5	3465.98	1.52799	8.73595e-13	0
WBGene00001882	his-8	F45F2.12	101.519	1.51787	0.00209357	0
WBGene00000236	bag-1	F57B10.11	1782.49	1.51337	2.60979e-07	2
WBGene00001187	egl-19	C48A7.1	1174.79	1.51101	0.000143424	0
WBGene00022397		Y97E10AR.2	202.639	1.51093	2.47595e-05	0
WBGene00022569		ZC239.6	136.537	1.50839	0.00492025	1
WBGene00019601		K09H11.4	131.656	1.5077	0.000707548	0
WBGene00044448		ZK783.6	147.688	1.50669	0.000149181	0
WBGene00008602	oac-14	F09B9.1	968.449	1.50631	0.000148047	0
WBGene00000644	col-68	C50D2.4	182.165	1.50467	0.000217824	0
WBGene00004212	ptl-1	F42G9.9	160.498	1.5043	3.90076e-06	0
WBGene00020617		T20D4.11	153.064	1.50354	0.00200317	0
WBGene00007679		C18D11.1	447.609	1.50315	0.000625305	0
WBGene00019749		M03A8.3	132.422	1.49798	3.39342e-05	0
WBGene00006584	tni-1	F42E11.4	2495.63	1.4946	1.15084e-06	0
WBGene00006436	ttn-1	W06H8.8	15070.3	1.49202	0.00420271	0
WBGene00017698		F22B7.9	568.603	1.49174	0.000715611	0
WBGene00044434		Y18H1A.15	126.683	1.48546	0.000129532	0
WBGene00012901	cnp-2	Y46G5A.10	1349.14	1.483	7.99569e-08	0
WBGene00013531		Y73F8A.26	285.912	1.48191	0.00128333	0
WBGene00012785		Y43C5B.2	137.562	1.48146	0.00138077	0
WBGene00016760		C49A9.6	521.87	1.47908	6.48749e-10	0
WBGene00009401		F35C11.2	168.935	1.47864	0.000306721	0
WBGene00006923	vhp-1	F08B1.1	1122.48	1.47444	3.76236e-05	0
WBGene00001398	fat-6	VZK822L.1	7167.9	1.47393	1.43245e-09	2
WBGene00012339		W07G4.5	1110.06	1.47355	1.51255e-06	0
WBGene00007942	idh-2	C34F6.8	916.862	1.47281	8.83744e-06	0
WBGene00001425	fis-2	F13B9.8	349.12	1.47258	0.00418411	0
WBGene00018869	rfip-1	F55C12.1	1534.86	1.47086	2.52201e-08	0
WBGene00021675		Y48G1BR.1	647.506	1.46944	0.000647403	0
WBGene00017027		D1044.1	208.289	1.46753	2.75941e-05	0
WBGene00001444	flp-1	F23B2.5	380.681	1.46356	1.15965e-05	0
WBGene00009741	drr-1	F45H10.4	235.691	1.46212	6.779e-06	0
WBGene00018465		F45E1.4	563.287	1.45983	9.79236e-07	0
WBGene00003963	pdi-2	C07A12.4	20134	1.45949	0.000267135	0
WBGene00016751		C48E7.6	423.979	1.45851	0.000679819	0
WBGene00011951		T23F6.3	330.932	1.45693	9.45789e-05	0
WBGene00006649	tth-1	F08F1.8	412.006	1.45666	1.1807e-06	0
WBGene00016865	ets-9	C52B9.2	281.95	1.45268	1.73149e-07	0
WBGene00018405		F44A2.5	370.367	1.45178	0.000122817	0
WBGene00016508		C37H5.5	3357.86	1.45099	1.393e-05	3
WBGene00000743	col-170	T10E10.6	1141.41	1.45043	0.00361599	0
WBGene00010593	gsnl-1	K06A4.3	1343.19	1.45035	3.15821e-06	0
WBGene00021975		Y58A7A.1	352.023	1.4495	4.03989e-07	0
WBGene00016987		CC8.2	267.684	1.44915	0.000156596	0
WBGene00006448	glod-4	C16C10.10	928.58	1.44484	0.000472366	0
WBGene00015360		C02G6.2	145.463	1.44303	0.000634427	0
WBGene00016611	bicd-1	C43G2.2	1283.69	1.43538	8.12463e-09	0
WBGene00016735	fhod-1	C46H11.11	1503.14	1.43505	3.49271e-05	0
WBGene00011364		T02B5.3	325.573	1.43459	0.00122413	0
WBGene00012554		Y37D8A.16	543.406	1.43412	4.49717e-07	0
WBGene00019890		R05F9.6	6321.39	1.43329	3.10727e-08	2
WBGene00001650	gon-1	F25H8.3	2301.44	1.43112	0.000421277	0
WBGene00015507		C06A6.2	560.743	1.43086	3.728e-07	0
WBGene00013158		Y53F4B.11	350.793	1.42942	0.000290497	2
WBGene00001008	dlk-1	F33E2.2	1266.57	1.42748	8.95455e-08	0
WBGene00018073		F35H10.10	2708.99	1.42622	0.00491045	0
WBGene00010700	nipi-3	K09A9.1	1738.44	1.42586	0.00359152	0
WBGene00011263		R13H4.5	233.081	1.42494	0.000466662	0
WBGene00006781	unc-45	F30H5.1	2660.55	1.42475	4.66072e-07	3
WBGene00008603		F09B9.4	937.514	1.42209	3.26875e-08	0
WBGene00016354	rig-6	C33F10.5	1500.9	1.41998	0.000637447	0
WBGene00010047		F54D1.6	2842	1.41829	7.01298e-05	0
WBGene00009412		F35E2.5	112.087	1.41744	0.000293501	0
WBGene00020660		T21G5.2	121.723	1.41667	0.000234276	0
WBGene00015061	cpna-2	B0228.4	20869.1	1.41441	5.82901e-05	0
WBGene00019487	ephx-1	K07D4.7	565.079	1.41334	2.67095e-06	0
WBGene00017571	jmjd-3.1	F18E9.5	362.25	1.41208	0.00736957	0
WBGene00004270	rab-6.2	T25G12.4	330.498	1.41194	0.00870071	0
WBGene00018407		F44B9.2	853.217	1.41011	4.30619e-06	0
WBGene00011129		R07H5.9	143.202	1.40862	0.00144988	0
WBGene00018533		F47B7.2	1304.22	1.40336	0.000420274	0
WBGene00003704	nhr-114	Y45G5AM.1	1514.38	1.40243	0.00017798	0
WBGene00018510		F46F11.7	185.05	1.40221	0.00406572	0
WBGene00009582		F40F9.5	336.18	1.40048	0.000306237	0
WBGene00022538		ZC190.4	430.155	1.39707	0.000947495	0
WBGene00010245		F58D5.6	148.366	1.39696	0.00419676	0
WBGene00009717	dep-1	F44G4.8	438.75	1.39689	0.00380067	0
WBGene00012776		Y42A5A.1	113.781	1.3963	0.00199045	0
WBGene00020903	acd-5	T28F2.7	308.085	1.39504	0.000395019	0
WBGene00013227		Y56A3A.6	367.594	1.39491	5.40703e-06	0
WBGene00000786	cpr-6	C25B8.3	8345.6	1.39428	2.23713e-05	0
WBGene00020007		R11F4.1	1228.1	1.39267	1.9224e-06	1
WBGene00017842	nep-12	F26G1.6	116.823	1.39252	0.00703109	0
WBGene00010742		K10D6.2	162.654	1.39037	0.00310584	0
WBGene00009306	maph-1.1	F32A7.5	1329.7	1.38892	5.56776e-05	0
WBGene00004933	sod-4	F55H2.1	377.608	1.38852	0.00102853	1
WBGene00007180		B0457.6	238.691	1.38827	0.000543665	0
WBGene00008320	slc-25A29	C54G10.4	112.744	1.38801	0.00668019	0
WBGene00000395	cdh-3	ZK112.7	257.184	1.38434	0.00541766	0
WBGene00000211	asm-1	B0252.2	421.747	1.3836	1.75221e-07	1
WBGene00017657		F21C10.7	6342.06	1.38282	4.75196e-06	0
WBGene00013452		Y67A10A.3	299.808	1.38238	1.25342e-05	0
WBGene00001881	his-7	F45F2.4	147.957	1.38027	0.00594247	0
WBGene00007934		C34E7.4	1387.23	1.37692	0.00568728	0
WBGene00018841		F54H5.5	273.919	1.375	0.000127368	0
WBGene00018367		F42H10.3	366.706	1.37279	0.000569204	0
WBGene00194663		F38B2.6	221.915	1.37225	9.37399e-05	0
WBGene00011105		R07E3.4	250.735	1.36695	0.00196019	0
WBGene00019304		K02D10.4	142.503	1.35462	0.000293462	0
WBGene00020841		T27A3.5	859.743	1.35336	1.75221e-07	0
WBGene00022155		Y71G12B.17	250.038	1.35259	0.00351782	0
WBGene00022173	set-27	Y71H2AM.8	816.829	1.35169	0.000982452	0
WBGene00003692	nhr-102	T06C12.6	138.028	1.34959	0.00324058	0
WBGene00015026		B0207.1	149.256	1.34191	9.42217e-05	0
WBGene00011868	best-18	T20G5.4	157.586	1.34162	0.00612182	0
WBGene00001131	dys-1	F15D3.1	2862.31	1.3388	0.00344684	0
WBGene00003243	mig-10	F10E9.6	819.566	1.33865	0.000678441	0
WBGene00000832	ctn-1	Y23H5A.5	367.049	1.33824	0.0019875	0
WBGene00018994		F56H1.3	213.162	1.33793	0.00514545	0
WBGene00003893	ost-1	C44B12.2	13843	1.33784	1.5169e-07	0
WBGene00044301	lgc-28	D2062.12	104.021	1.33694	0.0028961	0
WBGene00011821	cdf-2	T18D3.3	226.458	1.33626	0.00364082	0
WBGene00015369	ugt-51	C03A7.11	184.241	1.33559	0.00955323	0
WBGene00012249		W04E12.4	139.578	1.33288	0.000699887	0
WBGene00016210		C29F5.1	1755.26	1.33229	1.24653e-07	0
WBGene00000368	ccb-1	T28F2.5	365.25	1.33148	8.69887e-07	0
WBGene00013650		Y105C5B.9	193.656	1.33112	7.83382e-05	0
WBGene00020869		T28A11.2	283.863	1.33031	0.00203431	0
WBGene00023519		Y60A3A.24	103.873	1.32972	0.00161822	0
WBGene00006371	syx-3	F35C8.4	276.259	1.32854	0.00119941	2
WBGene00017456		F14D2.8	227.445	1.32817	0.000422918	0
WBGene00008426		D2045.9	329.309	1.32395	0.000512063	0
WBGene00007734		C25G4.7	118.225	1.32036	0.00231438	0
WBGene00001132	alp-1	T11B7.4	4011.99	1.31842	3.06712e-06	0
WBGene00003597	nhl-1	F54G8.4	379.869	1.31782	0.00668103	0
WBGene00013959		ZK265.7	108.329	1.31667	0.00992714	0
WBGene00019760	calu-1	M03F4.7	8675.03	1.31582	7.73024e-08	0
WBGene00001875	his-1	T10C6.14	783.71	1.31458	0.00195666	0
WBGene00001790	gst-42	D1053.1	569.737	1.31434	0.00570321	0
WBGene00015116	pacs-1	B0286.3	746.759	1.31229	0.000416485	0
WBGene00009628	tatn-1	F42D1.2	1661.38	1.31216	8.5506e-05	0
WBGene00015306		C01G5.4	439.705	1.31181	5.47944e-05	0
WBGene00013683	zoo-1	Y105E8A.26	378.067	1.31113	0.0026849	0
WBGene00017550	nep-6	F18A12.1	321.223	1.31096	3.88489e-05	0
WBGene00006663	twk-8	ZC410.4	430.542	1.30671	4.79954e-06	0
WBGene00014251	gstk-1	ZK1320.1	570.295	1.30642	6.7124e-05	0
WBGene00000072	add-1	F39C12.2	338.221	1.30513	6.90668e-06	0
WBGene00006063	sto-1	F08C6.4	195.946	1.30462	0.00102731	0
WBGene00014157		ZK930.7	116.738	1.30441	0.00279227	0
WBGene00007007	mak-2	C44C8.6	590.234	1.3029	8.09523e-06	0
WBGene00018340	anmt-2	F42A10.3	768.278	1.30279	3.15686e-07	0
WBGene00007695		C23H4.7	258.007	1.30103	0.00692927	0
WBGene00020012		R11G1.6	1016.42	1.29877	1.80884e-05	0
WBGene00003602	nhr-3	H01A20.1	218.513	1.29711	0.00127258	0
WBGene00015278		C01B10.3	1100.94	1.2971	0.00122413	0
WBGene00019781		M60.6	118.378	1.29624	0.00390116	0
WBGene00010788	sulp-4	K12G11.1	228.36	1.29416	0.00271803	0
WBGene00001054	dpf-1	T23F1.7	204.437	1.2921	0.00336864	0
WBGene00019169		H06I04.5	400.061	1.29118	0.00150008	0
WBGene00020847	cgr-1	T27A10.7	657.903	1.28885	1.46823e-06	0
WBGene00006801	unc-68	K11C4.5	11481.1	1.2862	1.91535e-05	0
WBGene00003516	nab-1	C43E11.6	324.886	1.285	0.000439713	0
WBGene00011573	anmt-3	T07C12.9	745.983	1.28416	4.37717e-07	0
WBGene00011072	tag-209	R06F6.11	166.231	1.28375	0.00126266	0
WBGene00007559		C14A4.8	104.967	1.28238	0.00138848	0
WBGene00005002	spp-17	C54G6.5	2126.75	1.28186	0.00011643	0
WBGene00017773	dct-6	F25B5.1	1838.97	1.28079	2.53661e-05	0
WBGene00007964	cyp-25A2	C36A4.2	210.267	1.27898	0.00168452	0
WBGene00022562		ZC204.12	640.149	1.27746	0.000893333	0
WBGene00010041		F54C9.3	882.475	1.2764	0.00187401	0
WBGene00011767	agxt-1	T14D7.1	1125.21	1.27532	2.1389e-05	0
WBGene00009239	irld-6	F28H7.6	165.233	1.27503	0.00151326	0
WBGene00007898		C33D9.3	333.467	1.27298	5.33093e-05	0
WBGene00015165		B0361.11	166.416	1.27193	0.00359147	0
WBGene00015680	egal-1	C10G6.1	707.057	1.27081	0.00135238	0
WBGene00010147		F56D5.2	128.453	1.27044	0.00200705	0
WBGene00021239		Y20F4.4	310.052	1.27026	3.93356e-05	0
WBGene00015972		C18E3.3	279.427	1.26959	0.000316606	0
WBGene00009851		F48F7.6	198.987	1.26809	7.3932e-05	0
WBGene00017688	ttr-35	F22A3.2	445.779	1.26786	3.69683e-05	0
WBGene00008572		F08B12.4	1881.16	1.26748	9.86439e-09	0
WBGene00017717		F22F4.4	1086.89	1.26739	3.17493e-05	0
WBGene00019100		F59B1.8	360.15	1.26705	1.49802e-05	0
WBGene00007811		C29F7.2	879.489	1.26671	0.000395803	0
WBGene00007072	ugt-1	AC3.7	636.156	1.26533	0.00128394	0
WBGene00189952		K10D2.8	185.974	1.26458	0.00148012	0
WBGene00002011	hsp-12.2	C14B9.1	802.822	1.26064	9.91002e-07	0
WBGene00021639		Y47G6A.13	243.083	1.25987	0.00311442	0
WBGene00001397	fat-5	W06D12.3	196	1.25787	0.00657264	0
WBGene00001446	flp-3	W07E11.2	165.254	1.25701	0.00327406	0
WBGene00011540		T06E6.10	195.279	1.25692	0.000137744	0
WBGene00006470	tag-120	F40F9.2	324.317	1.25636	0.00577891	0
WBGene00003515	myo-3	K12F2.1	18629.1	1.25622	0.000711717	0
WBGene00018271		F41C3.5	15304.3	1.25615	1.49912e-06	0
WBGene00011298		R107.2	438.132	1.24753	0.000303587	0
WBGene00004509	rrf-2	M01G12.12	249.099	1.2466	0.0025478	1
WBGene00001150	ech-1.1	C29F3.1	231.351	1.2439	0.00234381	0
WBGene00004855	sma-1	R31.1	9063.5	1.24319	2.18349e-06	0
WBGene00006372	syx-2	F48F7.2	147.402	1.24237	0.00957625	0
WBGene00044082		D1086.12	167.247	1.24206	0.00819504	0
WBGene00020919	set-19	W01C8.3	200.706	1.24164	4.71276e-05	0
WBGene00045468		F08A8.8	114.949	1.24013	0.00738435	0
WBGene00011904	hlb-1	T21H8.1	923.852	1.23943	0.000879269	0
WBGene00022732		ZK418.2	407.818	1.23696	6.18671e-05	0
WBGene00003172	mec-8	F46A9.6	165.627	1.23681	0.00936957	0
WBGene00015954		C18B2.3	1073.07	1.23583	8.66254e-06	0
WBGene00001328	epi-1	K08C7.3	22381.2	1.23528	0.000138157	0
WBGene00009835		F47H4.2	145.117	1.23232	0.0053119	0
WBGene00000120	aly-1	C01F6.5	207.068	1.22766	0.00691901	0
WBGene00003578	ndx-1	T26E3.2	157.425	1.2275	0.009927	0
WBGene00019150		H04J21.1	207.393	1.22399	0.000737948	0
WBGene00013053		Y50E8A.10	104.577	1.21793	0.00234937	0
WBGene00045276		F18E3.13	767.844	1.21724	0.0073592	0
WBGene00003991	pfn-3	K03E6.6	730.138	1.21487	8.16963e-05	0
WBGene00020921		W01C8.5	451.337	1.21332	0.00583752	0
WBGene00008735		F13D2.1	1256.15	1.21209	1.3068e-05	0
WBGene00015630		C09B9.7	345.547	1.2079	0.00017867	0
WBGene00014813		M176.9	323.009	1.20771	0.000983885	0
WBGene00011808		T16G12.7	208.754	1.20703	0.0097556	0
WBGene00012731		Y39G8C.2	122.013	1.20313	0.00302406	0
WBGene00001329	epn-1	T04C10.2	931.714	1.20283	0.00362986	0
WBGene00016913	lam-2	C54D1.5	7706.03	1.20275	7.36577e-05	0
WBGene00000223	atf-7	C07G2.2	3354.26	1.20153	1.64171e-05	0
WBGene00006820	unc-89	C09D1.1	29047.3	1.20142	0.00674493	2
WBGene00008383		D1081.5	355.552	1.20088	0.000343452	0
WBGene00001761	gst-13	T26C5.1	1182.1	1.19958	0.000763844	0
WBGene00017905		F28F5.6	199.209	1.19883	0.00892007	0
WBGene00006714	ubc-19	Y69H2.6	123.224	1.19442	0.00914342	0
WBGene00016555	math-20	C40D2.2	385.054	1.19216	9.50461e-05	0
WBGene00006508	tns-1	M01E11.7	1348.68	1.19096	0.00311442	0
WBGene00002058	ifd-2	F25E2.4	675.215	1.18677	0.00036314	0
WBGene00002247	lam-1	W03F8.5	9940.93	1.18622	4.44945e-05	0
WBGene00019160	crf-1	H05L03.3	229.327	1.1825	0.00131638	0
WBGene00000780	cpn-4	F49D11.8	1452.35	1.17965	2.06005e-06	2
WBGene00022834		ZK973.8	213.618	1.17931	0.00167247	0
WBGene00019030	exc-6	F58B6.2	264.886	1.17463	0.000527501	0
WBGene00043985		C44C10.11	187.329	1.17449	0.000832676	0
WBGene00001000	dim-1	C18A11.7	6668.44	1.17353	0.000293462	0
WBGene00001564	icl-1	C05E4.9	15890.6	1.17237	0.000634177	0
WBGene00019257	dhhc-13	H32C10.3	196.322	1.17193	0.00277743	0
WBGene00012127		T28D6.7	416.694	1.17178	9.01517e-05	0
WBGene00020158		T02C5.1	3287.11	1.17124	1.00523e-06	0
WBGene00010911		M106.3	2062.88	1.17117	7.69794e-05	0
WBGene00019057		F58F9.3	319.692	1.17047	5.12341e-05	0
WBGene00008341	ttr-44	C56A3.2	789.248	1.16853	0.00281077	0
WBGene00044389		C27D6.12	104.661	1.16554	0.00337478	0
WBGene00002039	hum-6	T10H10.1	1166.61	1.16462	0.00223713	0
WBGene00013736		Y111B2A.13	151.789	1.16253	0.00273466	0
WBGene00013388		Y62F5A.10	163.869	1.157	0.00810022	0
WBGene00007583		C14B4.2	833.712	1.15687	0.00213832	0
WBGene00002263	lea-1	K08H10.1	10573	1.15542	2.94994e-06	1
WBGene00022307		Y77E11A.2	434.664	1.15485	0.000177864	0
WBGene00006759	unc-22	ZK617.1	47457.3	1.15049	0.00549544	0
WBGene00003695	nhr-105	C06G3.1	620.408	1.14986	7.39871e-05	2
WBGene00003887	osm-7	T05D4.4	690.671	1.14978	0.000348913	0
WBGene00016496		C37C3.2	6099.18	1.1491	2.68217e-07	0
WBGene00001263	emb-9	K04H4.1	30021.9	1.14864	7.85281e-05	0
WBGene00000228	atn-1	W04D2.1	6749.2	1.14281	2.87872e-05	0
WBGene00013255	tric-1B.1	Y57A10A.10	828.768	1.1418	0.000468002	0
WBGene00001455	flp-12	C05E11.8	225.305	1.13181	0.000674117	0
WBGene00020366	acdh-10	T08G2.3	1611.32	1.12994	0.00240122	0
WBGene00020890	fbxa-202	T28C12.3	193.044	1.12953	0.00431132	0
WBGene00001385	far-1	F02A9.2	14936.3	1.12847	2.55674e-05	0
WBGene00015511		C06A6.7	145.592	1.12795	0.00905812	0
WBGene00019944		R07G3.8	194.287	1.12101	0.00198367	0
WBGene00001163	efn-2	C43F9.8	173.26	1.12063	0.00184464	0
WBGene00023500		C11H1.9	397.087	1.11954	0.00257601	0
WBGene00008706	gba-3	F11E6.1	223.745	1.11661	0.000994847	0
WBGene00008661		F10G8.1	396.09	1.11624	4.46193e-05	0
WBGene00015565		C07D8.6	3253.37	1.11446	2.173e-06	0
WBGene00019626		K10C9.7	207.23	1.11021	0.00146584	0
WBGene00003635	nhr-45	F16H11.5	497.66	1.10757	0.000639475	0
WBGene00020531		T15B12.2	243.634	1.10406	0.00489463	0
WBGene00021768		Y51F10.7	1548.64	1.10324	0.000803969	0
WBGene00003378	mml-1	T20B12.6	884.243	1.1029	0.00792375	0
WBGene00009514		F37H8.5	1342.49	1.10266	2.3024e-05	0
WBGene00013198		Y54E5A.2	288.365	1.10239	0.00123832	0
WBGene00003495	mup-2	T22E5.5	12754.6	1.10119	8.99948e-05	0
WBGene00017385		F11G11.5	794.583	1.09928	0.00221909	0
WBGene00010072		F54F12.1	517.124	1.09907	0.000269971	0
WBGene00017447		F14B8.5	383.281	1.09758	0.0012715	0
WBGene00018783	cbs-2	F54A3.4	250.364	1.09699	0.0086879	0
WBGene00006824	unc-95	Y105E8A.6	453.748	1.09631	0.000559343	0
WBGene00003562	ncr-2	F09G8.4	376.396	1.09337	0.00014798	0
WBGene00003171	mec-7	ZK154.3	592.202	1.09306	0.000632745	0
WBGene00000942	deb-1	ZC477.9	3076.5	1.09065	0.00664693	0
WBGene00008975		F20D1.3	1125.84	1.08911	0.000446644	2
WBGene00008510	lipl-7	F01G10.7	286.354	1.08357	0.000235007	0
WBGene00011559	umps-1	T07C4.1	1962.38	1.08324	0.000644771	0
WBGene00018745		F53C3.1	210.312	1.08303	0.00211634	0
WBGene00014031		ZK637.14	140.507	1.08299	0.00805407	0
WBGene00020053		R13A5.11	242.685	1.08257	0.00279462	0
WBGene00004423	rpl-11.2	F07D10.1	13222.5	1.07657	4.14866e-06	0
WBGene00007944		C34F6.10	1347.76	1.07502	0.00131638	0
WBGene00019466	tos-1	K07B1.6	2891.07	1.07323	0.000777138	0
WBGene00001414	fer-1	F43G9.6	701.309	1.07299	0.000135517	0
WBGene00006890	vem-1	K07E3.8	434.841	1.0711	0.000239286	0
WBGene00012812		Y43F8B.1	2520.33	1.07089	0.000921353	0
WBGene00008654	pfas-1	F10F2.2	1948.76	1.06911	0.00376532	0
WBGene00007764		C27B7.7	539.261	1.06866	2.23287e-05	0
WBGene00019727	zig-12	M02D8.1	2917.69	1.06799	8.36799e-06	0
WBGene00013478		Y69E1A.8	283.847	1.06556	0.003888	0
WBGene00000822	csq-1	F40E10.3	6694.88	1.06035	4.44945e-05	0
WBGene00020735		T23F2.2	573.182	1.05949	0.00619797	0
WBGene00004135	pqn-48	K07D4.8	216.753	1.05706	0.0037583	0
WBGene00009482		F36G3.1	1031.73	1.05671	0.000358406	0
WBGene00017891	rgl-1	F28B4.2	786.249	1.05415	0.000597849	0
WBGene00008191		C49A1.10	340.593	1.05411	0.000338175	0
WBGene00003514	myo-2	T18D3.4	6540.3	1.05358	0.00203647	0
WBGene00017563		F18C5.10	366.422	1.05144	0.000119603	0
WBGene00015789	syx-6	C15C7.1	121.315	1.05057	0.00554289	0
WBGene00011040		R05H5.5	454.852	1.04935	0.00153704	0
WBGene00008745		F13E6.1	863.405	1.04897	1.66238e-05	0
WBGene00003143	max-1	C34B4.1	143.71	1.0472	0.00716796	0
WBGene00003738	nid-1	F54F3.1	5580.32	1.04674	0.000462405	0
WBGene00016765		C49C8.1	244.108	1.04538	0.000502329	0
WBGene00009831		F47G9.4	228.978	1.04442	0.00726483	0
WBGene00008254		C51E3.9	628.852	1.04084	0.000601517	0
WBGene00007372		C06B8.7	731.113	1.04062	0.00639605	0
WBGene00011379		T02E1.7	328.59	1.04038	0.00249051	0
WBGene00004276	rab-14	K09A9.2	244.555	1.0403	0.00490203	0
WBGene00017065		D2092.4	1096.26	1.04009	2.55674e-05	0
WBGene00007688		C18E9.8	526.851	1.03779	0.00143778	0
WBGene00000966	dhs-2	F55A12.4	202.446	1.03679	0.00240828	0
WBGene00012379		Y1A5A.1	231.278	1.03497	0.0032654	0
WBGene00015480		C05D10.4	627.544	1.03319	0.00160059	0
WBGene00001399	fat-7	F10D2.9	450.761	1.03283	0.00201687	0
WBGene00011735	hip-1	T12D8.8	4315.2	1.03226	3.37557e-05	0
WBGene00001030	dnj-12	F39B2.10	3119.55	1.0322	0.00011969	2
WBGene00009995		F53F4.13	1033.05	1.03071	0.00197201	0
WBGene00023405	sor-1	ZK1236.3	502.058	1.02916	0.000409066	0
WBGene00001489	frm-2	T04C9.6	422.954	1.0285	0.00610734	0
WBGene00017904	lim-8	F28F5.3	1145.27	1.02655	0.000515	0
WBGene00011039		R05H5.4	503.254	1.02531	0.000758136	0
WBGene00004438	rpl-25.1	F55D10.2	3719.89	1.02513	5.37371e-05	0
WBGene00020491		T13G4.4	185.869	1.02381	0.00340486	0
WBGene00009592		F40F12.3	326.991	1.02348	0.00398954	0
WBGene00022801	pcp-5	ZK688.6	1244.82	1.02075	4.45551e-06	0
WBGene00017441		F13H8.8	231.162	1.01904	0.00736817	0
WBGene00009801	ipla-2	F47A4.5	710.964	1.0179	0.00642139	0
WBGene00022629		ZC513.5	1240.93	1.01661	1.46619e-05	0
WBGene00002005	hsp-1	F26D10.3	62400.7	1.01579	1.95576e-05	3
WBGene00012343		W08E3.2	1105.29	1.01443	1.4525e-05	0
WBGene00005655	srr-4	K11D12.3	459.89	1.01331	0.000641925	0
WBGene00019893	sgt-1	R05F9.10	2797.9	1.01316	4.02731e-05	2
WBGene00018958		F56C11.6	205.311	1.01284	0.00388639	0
WBGene00013866	cbs-1	ZC373.1	685.809	1.01067	0.000784599	0
WBGene00008951		F19C6.2	373.393	1.00872	0.000442275	0
WBGene00000023	abt-5	Y53C10A.9	554.182	1.00842	0.00381438	0
WBGene00021043	pck-1	W05G11.6	2445.35	1.00839	3.89987e-05	0
WBGene00003169	mec-5	E03G2.3	368.892	1.00837	0.00229584	0
WBGene00001160	efk-1	F42A10.4	2493.62	1.00736	0.000127768	0
WBGene00002208	kin-26	T06C10.6	195.945	1.00635	0.00780568	0
WBGene00015176	vps-51	B0414.8	1954.16	1.00572	0.000709698	0
WBGene00001863	him-4	F15G9.4	13675.6	1.00513	0.00344422	0
WBGene00015177	tmc-2	B0416.1	304.327	1.00406	0.00926112	0
WBGene00008607		F09B12.3	3049.42	1.00405	0.00353584	0
WBGene00004363	ric-3	T14A8.1	191.226	1.00388	0.00234411	0
WBGene00006575	tir-1	F13B10.1	654.966	1.00373	0.0054543	0
WBGene00001247	elo-9	Y53F4B.2	298.494	1.00275	0.00507225	0
WBGene00017362		F10G2.1	755.601	1.00273	0.000252348	0
WBGene00001522	gbh-1	D2089.5	175.883	1.00081	0.00762395	0
WBGene00020836	lgc-34	T27A1.4	542.967	1.00065	5.90784e-05	0
WBGene00015561		C07A12.7	466.975	1.00027	0.00287047	0

## Sheet: S1C PCGs_Down_in_HeatShock
GeneId	common_name	transcript	baseMean	log2FoldChange	padj
WBGene00022821		ZK813.2	245.476	-6.00544	1.22225e-21
WBGene00010555		K04C1.5	274.689	-5.31924	0.00141113
WBGene00011891	del-6	T21C9.3	2022.89	-5.24981	1.27112e-40
WBGene00017569		F18E9.3	183.871	-5.09851	7.10132e-24
WBGene00000597	col-8	F11H8.3	4425.05	-5.08607	3.27523e-05
WBGene00005643	srp-2	C05E4.1	173.927	-5.0534	4.43641e-15
WBGene00008789		F14D7.2	180.154	-5.02229	2.52156e-15
WBGene00000133	amt-1	C05E11.4	124.692	-5.01134	2.74758e-14
WBGene00000716	col-143	T15B7.3	2034.05	-4.77643	7.59422e-07
WBGene00021005	ule-1	W03F11.1	145.489	-4.67948	1.29621e-17
WBGene00017263		F08F3.6	201.521	-4.66835	0.0021026
WBGene00000675	col-101	K02D7.3	1238.44	-4.63132	7.51325e-06
WBGene00008211		C49F5.7	687.597	-4.62952	5.74531e-14
WBGene00016485	meg-4	C36C9.1	138.329	-4.61831	1.72563e-19
WBGene00011462	vap-2	T05A10.5	738.806	-4.57774	0.0018036
WBGene00003528	nas-9	C37H5.9	173.234	-4.46942	8.50753e-16
WBGene00008825		F14H3.6	521.693	-4.46807	1.44684e-12
WBGene00015899		C17E7.4	110.238	-4.41945	2.66406e-12
WBGene00020559	best-17	T19C3.1	167.603	-4.40384	2.34306e-13
WBGene00014053		ZK669.3	311.381	-4.32659	2.12896e-34
WBGene00000388	cdc-25.3	ZK637.11	158.117	-4.15218	2.1717e-07
WBGene00011011		R04D3.3	187.314	-4.05821	1.35464e-09
WBGene00013633		Y105C5A.8	229.32	-4.01802	2.29602e-17
WBGene00011753		T13F3.6	1943.87	-3.9926	2.45993e-14
WBGene00010000		F53F8.3	114.458	-3.98375	2.21896e-13
WBGene00015865		C16E9.1	298.539	-3.93025	2.22071e-15
WBGene00000715	col-142	T15B7.4	3519.05	-3.81422	1.73756e-14
WBGene00011446		T04F8.8	1121.02	-3.78382	3.06689e-15
WBGene00011063	cpg-3	R06C7.4	1637.47	-3.77952	1.63732e-15
WBGene00010492	meg-1	K02B9.1	479.249	-3.75412	2.83618e-11
WBGene00013391		Y62H9A.3	595.831	-3.75327	0.00470041
WBGene00019540		K08D12.6	1580.43	-3.74294	0.00399471
WBGene00020290		T06D4.1	201.955	-3.72535	4.97661e-14
WBGene00000673	col-98	F14F7.1	1611.85	-3.69908	2.39241e-15
WBGene00003784	nos-2	ZK1127.1	314.456	-3.69172	3.01375e-13
WBGene00015476		C05D9.9	163.871	-3.65881	9.64197e-12
WBGene00009035	gfat-2	F22B3.4	3204.87	-3.65227	9.88819e-21
WBGene00017134		EEED8.3	439.902	-3.63427	8.03307e-12
WBGene00017532	ent-5	F16H11.3	112.431	-3.56439	4.94081e-08
WBGene00001692	grd-3	W05E7.1	516.014	-3.55025	2.66997e-19
WBGene00001569	meg-3	F52D2.4	344.31	-3.52187	4.67439e-17
WBGene00008886		F16C3.2	150.27	-3.50848	1.70781e-11
WBGene00022245	acp-6	Y73B6BL.24	1581.76	-3.50171	1.69963e-14
WBGene00001699	grd-10	F09D12.1	138.759	-3.4659	8.51337e-09
WBGene00002225	klp-15	M01E11.6	1161	-3.45067	2.16247e-37
WBGene00011689		T10C6.7	109.8	-3.43354	4.80526e-08
WBGene00013853		ZC116.1	114.624	-3.3949	1.76548e-05
WBGene00004374	rme-2	T11F8.3	5492.51	-3.37615	6.04101e-18
WBGene00017093		E02C12.8	104.199	-3.33714	8.57876e-05
WBGene00022246	acp-7	Y73B6BL.25	109.331	-3.292	1.28947e-09
WBGene00007225		C01G6.3	266.215	-3.28577	1.65987e-09
WBGene00021035		W05F2.3	605	-3.27246	7.1096e-19
WBGene00016894		C53B7.3	192.048	-3.25536	7.68325e-16
WBGene00012968		Y48A6B.7	357.323	-3.23954	1.58136e-11
WBGene00003999	pgp-5	C05A9.1	1969.42	-3.2298	4.75558e-10
WBGene00000176	aqp-8	K02G10.7	920.457	-3.22211	4.13683e-19
WBGene00004241	puf-5	F54C9.8	2826.4	-3.21412	7.82009e-16
WBGene00000656	col-80	C09G5.5	13105.2	-3.19485	0.00319399
WBGene00002226	klp-16	C41G7.2	1136.64	-3.16813	1.74568e-35
WBGene00020811		T25G12.3	115.905	-3.16712	1.69638e-07
WBGene00000720	col-147	T06E4.4	4643.25	-3.1622	0.00303365
WBGene00001934	his-60	F55G1.11	5467.54	-3.13937	1.39162e-33
WBGene00003865	oma-2	ZC513.6	973.124	-3.13795	2.94867e-19
WBGene00016283	zmp-3	C31B8.8	273.596	-3.1058	5.98028e-12
WBGene00016178	mesp-1	C28C12.2	845.497	-3.08977	1.38207e-14
WBGene00021763		Y51F10.2	568.334	-3.08563	9.50343e-20
WBGene00007709	clec-87	C25A1.8	2741.73	-3.06699	2.01926e-09
WBGene00015102	cpg-2	B0280.5	8306.97	-3.04364	1.407e-12
WBGene00000465	cpg-1	C07G2.1	9458.98	-3.04052	5.21256e-10
WBGene00001607	gln-6	C28D4.3	1872.29	-3.03183	6.40647e-11
WBGene00004119	pqn-31	F21C10.8	242.407	-2.9939	1.0118e-10
WBGene00007507		C10C5.3	765.332	-2.98763	3.19632e-14
WBGene00011898		T21C9.13	402.274	-2.95126	6.62345e-08
WBGene00008210		C49F5.6	181.74	-2.93251	7.84682e-06
WBGene00004984	spn-4	ZC404.8	2908.57	-2.92231	7.95901e-22
WBGene00017446		F14B8.4	133.281	-2.89472	4.17308e-06
WBGene00015574	irg-1	C07G3.2	196.621	-2.8881	8.54653e-16
WBGene00006541	tbh-1	H13N06.6	868.032	-2.87857	3.29357e-06
WBGene00019967	cyp-33C8	R08F11.3	102.732	-2.87706	1.00433e-08
WBGene00008218	nasp-2	C50B6.2	3685.78	-2.86998	9.26775e-12
WBGene00010137	ztf-26	F55H12.6	132.552	-2.83971	1.68814e-08
WBGene00017986		F32D1.7	420.112	-2.83953	2.67351e-11
WBGene00013489	col-42	Y69H2.14	1726.01	-2.83459	1.7449e-09
WBGene00012130	slc-17.4	T28F3.4	615.791	-2.8305	4.60507e-10
WBGene00020652	egg-4	T21E3.1	874.93	-2.81009	2.48532e-14
WBGene00004078	pos-1	F52E1.1	2165.41	-2.80535	2.48176e-09
WBGene00007599		C15A11.7	223.36	-2.79047	8.84518e-05
WBGene00014117	clec-91	ZK858.3	580.923	-2.76837	3.58865e-12
WBGene00012007		T25B9.1	413.601	-2.76107	1.36465e-17
WBGene00019606	clec-88	K10B2.3	815.484	-2.76013	7.31536e-07
WBGene00005552	sri-40	Y27F2A.3	147.731	-2.75759	2.62531e-06
WBGene00004239	puf-3	Y45F10A.2	1459.04	-2.74972	5.45321e-08
WBGene00004358	rhr-1	F08F3.3	2322.84	-2.72049	4.08514e-27
WBGene00018538	marg-1	F47B7.7	130.733	-2.72033	3.54348e-13
WBGene00006310	sul-3	C54D2.4	167.426	-2.71659	7.26231e-05
WBGene00017541		F17E9.4	802.301	-2.71054	2.74768e-05
WBGene00010051		F54D5.5	102.524	-2.68286	0.00108239
WBGene00043302		F32D8.11	550.013	-2.65869	4.81559e-19
WBGene00009334		F32D8.12	2415.09	-2.65729	2.87785e-19
WBGene00015332	tyr-1	C02C2.1	242.425	-2.65717	1.17036e-07
WBGene00006220	str-176	T01B11.5	241.717	-2.65194	1.11588e-12
WBGene00020445		T12B3.2	204.448	-2.63122	2.50006e-06
WBGene00013947		ZK228.4	518.341	-2.62552	3.6075e-12
WBGene00003764	nlp-26	Y43F8C.2	273.991	-2.61584	3.21197e-17
WBGene00020219		T05A7.1	172.54	-2.61459	1.86556e-05
WBGene00001941	his-67	T23D8.5	2083.67	-2.61327	8.06802e-13
WBGene00020948	era-1	W02F12.3	994.915	-2.61261	5.9026e-07
WBGene00003539	nas-20	T11F9.3	654.559	-2.59045	0.000120848
WBGene00019660		K11H12.4	280.104	-2.5618	6.34814e-11
WBGene00044296		F10C1.9	319.626	-2.55514	2.72658e-08
WBGene00045473		F30A10.14	109.842	-2.547	0.00478235
WBGene00004243	puf-7	B0273.2	489.663	-2.54559	1.62334e-12
WBGene00009642		F42G4.5	139.751	-2.5426	6.87401e-08
WBGene00012020	gyg-2	T25E12.5	947.116	-2.52666	4.19033e-07
WBGene00004001	pgp-7	T21E8.2	502.11	-2.52323	5.4335e-09
WBGene00001592	glc-2	F25F8.2	136.951	-2.51997	1.1616e-11
WBGene00015083	egg-1	B0244.8	2153.28	-2.51326	8.96425e-07
WBGene00000754	col-181	W03G11.1	17705.5	-2.50919	7.06998e-07
WBGene00011718		T11G6.3	184.695	-2.50563	2.5899e-12
WBGene00004227	ptr-13	K07C10.1	398.574	-2.49723	1.26969e-12
WBGene00014057		ZK673.1	123.085	-2.49065	0.00013468
WBGene00020339	ttr-59	T08A9.11	496.866	-2.48939	5.2228e-07
WBGene00004173	pqn-94	ZC15.8	122.116	-2.4884	0.00531899
WBGene00010351	cbd-1	H02I12.1	17916	-2.48828	4.53156e-10
WBGene00017548		F18A1.7	930.566	-2.47623	7.84763e-06
WBGene00008535		F02H6.2	114.781	-2.46929	0.00283109
WBGene00010353	memi-3	H02I12.5	595.152	-2.46355	3.40856e-06
WBGene00001606	gln-5	F26D10.10	1017.77	-2.4631	1.83637e-15
WBGene00012143		T28H10.2	214.441	-2.43155	9.3868e-12
WBGene00021056		W06B4.1	595.481	-2.41972	1.62197e-10
WBGene00004000	pgp-6	T21E8.1	2410.98	-2.41607	1.05498e-09
WBGene00008521		F02D8.4	1320.56	-2.41286	5.22663e-05
WBGene00020247		T05B11.4	275.275	-2.3944	3.05993e-09
WBGene00014097		ZK829.9	206.542	-2.38954	0.000173793
WBGene00000677	col-103	F56B3.1	1841.84	-2.38152	2.55907e-07
WBGene00012428		Y11D7A.3	602.386	-2.37594	1.34916e-07
WBGene00008476		E03H4.8	419.514	-2.37296	3.58021e-07
WBGene00000696	col-122	T05A1.2	13578.7	-2.36113	9.74247e-14
WBGene00009097	fipr-2	F23H12.9	292.558	-2.35759	2.80144e-06
WBGene00013567		Y75B12B.1	1168.78	-2.35161	7.64469e-06
WBGene00013980	dos-1	ZK507.4	110.945	-2.34129	8.21004e-05
WBGene00007521		C11E4.7	135.798	-2.3373	8.57205e-05
WBGene00013540		Y75B8A.3	183.33	-2.33527	9.53317e-05
WBGene00001055	dpf-2	C27C12.7	767.913	-2.33332	4.6885e-07
WBGene00019811	egg-2	R01H2.3	1063.13	-2.32712	5.71534e-07
WBGene00009488	oac-20	F36G9.12	363.381	-2.32008	4.77804e-06
WBGene00022257	puf-11	Y73B6BL.38	1702.15	-2.3111	4.89622e-08
WBGene00009898	dod-23	F49E12.2	306.818	-2.31072	0.000290159
WBGene00015912	fbxc-50	C17F4.5	237.089	-2.30899	1.9709e-07
WBGene00000722	col-149	B0024.1	3317.56	-2.30746	1.14853e-05
WBGene00010135		F55H12.4	2240.17	-2.30672	4.21017e-08
WBGene00001905	his-31	F17E9.12	127.899	-2.30411	4.50016e-06
WBGene00021596	spsb-2	Y46E12BL.3	301.841	-2.28962	1.52743e-08
WBGene00003231	mex-6	AH6.5	1284.96	-2.27782	4.56574e-14
WBGene00015695	ugt-26	C10H11.6	2012.77	-2.27319	1.33506e-12
WBGene00018424		F44E7.2	557.643	-2.26686	2.33064e-16
WBGene00013127		Y52B11A.8	251.091	-2.26665	2.82592e-07
WBGene00016424		C34H4.1	254.289	-2.26514	3.14917e-11
WBGene00010001		F53F8.4	182.043	-2.26275	0.00351847
WBGene00006925	vit-1	K09F5.2	9468.79	-2.25736	6.53528e-07
WBGene00013946		ZK228.3	285.215	-2.25492	1.10985e-11
WBGene00002200	kin-16	M176.7	239.892	-2.24534	0.000468502
WBGene00011320		T01C3.3	918.595	-2.24484	8.40884e-07
WBGene00011330		T01D3.6	2227.44	-2.22974	1.73919e-08
WBGene00004242	puf-6	F18A11.1	535.598	-2.21746	9.90669e-09
WBGene00020182	ugt-53	T03D3.1	591.675	-2.20483	0.00141534
WBGene00006930	vit-6	K07H8.6	78904.5	-2.18208	0.00122965
WBGene00008440		DY3.8	233.105	-2.17785	3.78824e-10
WBGene00017881	asp-13	F28A12.4	2802.42	-2.17354	1.1625e-07
WBGene00003410	mrp-4	F21G4.2	1743.91	-2.17297	1.06965e-08
WBGene00219451		F52D2.12	110.595	-2.17183	2.17084e-06
WBGene00011741		T12G3.6	368.844	-2.16672	0.000670994
WBGene00017177		F02E8.4	444.044	-2.16155	0.000119706
WBGene00003987	pes-23	F14B8.3	212.428	-2.15757	0.00121371
WBGene00009186	trcs-1	F27C8.6	2519.12	-2.1529	2.2801e-07
WBGene00011352	rskn-1	T01H8.1	1653.3	-2.15241	1.52929e-09
WBGene00003229	mex-3	F53G12.5	1351.39	-2.14824	3.48697e-12
WBGene00007340		C05D12.2	185.23	-2.14759	9.1766e-05
WBGene00009701	egg-3	F44F4.2	924.583	-2.13146	5.83467e-07
WBGene00001922	his-48	B0035.8	2898.29	-2.12786	1.48294e-11
WBGene00013497	hex-5	Y70D2A.2	211.105	-2.12301	0.00292332
WBGene00006927	vit-3	F59D8.1	19132.5	-2.1184	0.00033399
WBGene00007073	ugt-2	AC3.8	233.338	-2.11811	3.00534e-08
WBGene00011676	cyp-13A2	T10B9.7	174.145	-2.1164	5.82258e-06
WBGene00021853		Y54F10AM.11	117.757	-2.11531	1.82975e-06
WBGene00007509		C10C5.5	135.627	-2.10675	1.70184e-05
WBGene00001829	hcp-1	ZK1055.1	4177.78	-2.09191	1.11066e-15
WBGene00010621	egg-6	K07A12.2	2172.7	-2.08702	6.29014e-15
WBGene00015312		C01G8.1	1067.68	-2.08157	3.88788e-06
WBGene00001647	gna-2	T23G11.2	741.538	-2.07138	5.13972e-10
WBGene00017398	slc-17.6	F12B6.2	387.694	-2.07027	8.58068e-08
WBGene00003230	mex-5	W02A2.7	1730.8	-2.06219	5.99567e-16
WBGene00016084	cht-3	C25A8.4	1562.6	-2.06132	3.0066e-05
WBGene00021869	vrp-1	Y54G2A.3	735.129	-2.05763	4.46444e-07
WBGene00018384		F43C11.7	133.424	-2.05046	0.000338175
WBGene00010630	ttll-15	K07C5.7	141.906	-2.04761	0.000221734
WBGene00013855		ZC116.3	336.22	-2.04531	0.00152789
WBGene00009626		F42A8.1	1071.83	-2.0351	1.54437e-07
WBGene00000797	crn-4	AH9.2	116.457	-2.03202	8.83744e-06
WBGene00007958		C35C5.9	120.316	-2.03066	0.00377029
WBGene00006562	tdc-1	K01C8.3	1638.23	-2.02296	4.84244e-14
WBGene00000868	cyb-3	T06E6.2	1953.91	-2.01603	7.11583e-14
WBGene00011489		T05F1.2	1484.58	-2.01028	1.44343e-06
WBGene00017303		F09F7.6	118.434	-2.00354	3.41391e-05
WBGene00021781		Y51H7C.3	172.613	-1.99391	0.000630563
WBGene00012293		W06A7.4	251.357	-1.9882	2.49244e-08
WBGene00185014		F17C8.9	291.34	-1.98802	8.57449e-06
WBGene00020684		T22D1.5	1633.44	-1.9825	8.55279e-08
WBGene00004798	sip-1	F43D9.4	2858.42	-1.98158	7.64083e-11
WBGene00009787		F46F2.3	199.92	-1.96698	0.000964784
WBGene00008080		C44B9.3	192.591	-1.95683	9.1411e-09
WBGene00000473	cey-2	F46F11.2	9004.44	-1.95115	5.19766e-09
WBGene00018708	oac-32	F52F10.4	135.608	-1.95053	2.39967e-05
WBGene00016535		C39D10.8	360.613	-1.94782	2.08225e-06
WBGene00015043	cyp-34A8	B0213.14	465.349	-1.94774	1.03217e-13
WBGene00007751		C26G2.2	375.561	-1.94705	0.00205383
WBGene00003765	nlp-27	B0213.2	708.843	-1.94058	0.000426705
WBGene00010904	ugt-62	M88.1	2327.94	-1.93679	4.42651e-10
WBGene00015698	kca-1	C10H11.10	786.153	-1.93514	3.63346e-07
WBGene00010609	dut-1	K07A1.2	1387.06	-1.93504	1.61386e-10
WBGene00017663		F21D12.3	209.464	-1.93378	2.08079e-08
WBGene00017506		F16B4.4	2003.95	-1.92793	1.83617e-09
WBGene00003864	oma-1	C09G9.6	981.264	-1.91944	2.35263e-08
WBGene00044779		T10H9.8	140.401	-1.9179	0.00775782
WBGene00007643	marc-3	C17E4.3	781.38	-1.9138	3.97773e-06
WBGene00045407		T07D4.5	287.399	-1.90306	3.39053e-05
WBGene00020143		T01C8.2	176.625	-1.89514	0.000197594
WBGene00011986		T24D1.3	492.71	-1.8927	7.02786e-05
WBGene00022357	kbp-4	Y92C3B.1	169.965	-1.88801	0.000166484
WBGene00016534		C39D10.7	4065.81	-1.8879	3.24685e-05
WBGene00011509		T05H10.4	188.39	-1.88528	0.000170778
WBGene00018112		F36H9.4	133.018	-1.88399	0.000671875
WBGene00020218		T04G9.7	375.374	-1.88183	0.00675515
WBGene00012716		Y39E4B.5	340.408	-1.88117	4.06194e-05
WBGene00021464	ugt-31	Y39G10AR.6	248.013	-1.87894	1.10482e-09
WBGene00017082		DC2.5	178.927	-1.87785	2.37647e-07
WBGene00019263		H35B03.1	233.338	-1.87558	2.00094e-06
WBGene00010084		F55B11.2	2048.2	-1.86969	0.00105447
WBGene00003395	mom-2	F38E1.7	556.575	-1.86668	3.51727e-10
WBGene00020035	egg-5	R12E2.10	1011.96	-1.86235	5.21869e-09
WBGene00003228	mex-1	W03C9.7	626.567	-1.85373	4.12539e-09
WBGene00044329	cpsf-4	F11A10.8	460.25	-1.85086	1.17779e-07
WBGene00015403	clec-10	C03H5.1	400.313	-1.84246	1.57057e-06
WBGene00003007	lin-18	C16B8.1	191.038	-1.83763	6.39463e-07
WBGene00019298		K02D7.1	1247.32	-1.83333	7.77529e-10
WBGene00016641		C44C1.1	312.879	-1.8327	1.74763e-07
WBGene00020588		T19H12.2	1784.03	-1.83037	1.88051e-10
WBGene00007649		C17G1.2	235.135	-1.82651	0.00168122
WBGene00018605		F48E3.4	753.651	-1.81508	0.0024214
WBGene00045399		Y47G6A.33	978.014	-1.80695	1.26837e-05
WBGene00011038		R05H5.3	1235.4	-1.8034	2.85494e-13
WBGene00000233	avr-15	R11G10.1	245.017	-1.79926	2.30475e-09
WBGene00016992	zhit-1	CD4.7	163.46	-1.79401	0.000556957
WBGene00020938	clec-218	W02D7.2	323.908	-1.78363	0.00433535
WBGene00009785		F46C5.10	172.74	-1.78194	5.2403e-06
WBGene00022791		ZK686.1	334.825	-1.78015	8.66254e-06
WBGene00012747		Y40H7A.10	631.753	-1.77995	3.95952e-08
WBGene00000405	cdk-1	T05G5.3	1354.84	-1.77902	1.08458e-09
WBGene00012538		Y37A1B.5	1381.14	-1.77828	2.25307e-06
WBGene00016219	pals-24	C29F9.4	344.163	-1.76384	3.49681e-06
WBGene00004878	smf-3	Y69A2AR.4	103.851	-1.76146	8.3872e-05
WBGene00011262	pho-8	R13H4.3	127.766	-1.75511	0.00160831
WBGene00003955	pcn-1	W03D2.4	957.621	-1.75412	3.50769e-13
WBGene00002144	inx-22	Y47G6A.2	588.668	-1.74645	1.91336e-07
WBGene00007332		C05C10.5	431.626	-1.74508	4.81276e-05
WBGene00014092		ZK822.5	724.112	-1.74161	1.4139e-05
WBGene00008710		F11E6.7	1665.57	-1.73963	1.02663e-07
WBGene00008548		F07A11.5	212.809	-1.73777	1.39325e-06
WBGene00009897	skpo-1	F49E12.1	1517.91	-1.73659	0.000834048
WBGene00000298	cat-4	F32G8.6	938.037	-1.73605	7.62974e-07
WBGene00019738	clec-265	M02F4.7	308.058	-1.73431	8.61305e-09
WBGene00001935	his-61	F55G1.10	4352.28	-1.72955	2.128e-09
WBGene00016163		C27D9.1	367.431	-1.72882	9.33593e-06
WBGene00001243	elo-5	F41H10.7	2799.15	-1.72563	7.75448e-08
WBGene00001930	his-56	F54E12.3	628.224	-1.72229	0.00235241
WBGene00020917		W01B11.6	376.812	-1.72195	3.40755e-05
WBGene00004339	rfc-3	C39E9.13	810.29	-1.72145	2.77794e-08
WBGene00014011		ZK632.2	918.226	-1.71983	4.4587e-11
WBGene00012280		W05E10.1	170.237	-1.71699	2.55674e-05
WBGene00020128		R193.2	1604.26	-1.7133	0.000112321
WBGene00001883	his-9	ZK131.3	325.859	-1.71133	2.2667e-06
WBGene00022814		ZK742.4	111.973	-1.70407	0.00367183
WBGene00006394	taf-11.2	K10D3.3	379.746	-1.70065	2.79593e-05
WBGene00001887	his-13	ZK131.7	327.916	-1.70061	2.34412e-06
WBGene00000867	cyb-2.2	H31G24.4	1260.3	-1.69641	6.18671e-05
WBGene00022817	upp-1	ZK783.2	988.236	-1.68769	9.34254e-07
WBGene00009237		F28H7.3	1331.46	-1.68511	1.02747e-10
WBGene00007573		C14B1.2	580.073	-1.6842	2.28563e-05
WBGene00020783	blos-4	T24H7.4	144.603	-1.68395	5.18255e-06
WBGene00001413	fem-3	C01F6.4	416.676	-1.68193	6.31055e-06
WBGene00009081		F23B12.4	1102.92	-1.67824	4.39955e-05
WBGene00007474		C08H9.15	183.068	-1.67818	0.000333342
WBGene00002229	klp-19	Y43F4B.6	3684.45	-1.67729	1.4755e-12
WBGene00018037	chtl-1	F35C8.7	228.274	-1.66958	2.22074e-05
WBGene00017436		F13H8.3	115.428	-1.66894	0.00203431
WBGene00019111		F59E11.5	417.892	-1.66585	0.00105181
WBGene00004257	pxn-2	K09C8.5	241.065	-1.66429	0.00153052
WBGene00007812		C29F7.3	711.442	-1.66307	1.45516e-08
WBGene00003728	nhr-138	C28D4.9	176.241	-1.65494	1.95293e-05
WBGene00000496	chs-1	T25G3.2	4759.85	-1.65298	1.04747e-06
WBGene00003156	mcm-4	Y39G10AR.14	1701.52	-1.65211	5.85927e-13
WBGene00012879	fbxa-215	Y45F10C.3	1076.9	-1.65195	5.07902e-05
WBGene00000866	cyb-2.1	Y43E12A.1	769.163	-1.65069	2.37518e-05
WBGene00020311		T07D3.9	620.099	-1.64828	1.40074e-05
WBGene00022078	epg-9	Y69A2AR.7	178.314	-1.64796	1.54284e-06
WBGene00001884	his-10	ZK131.4	1149.89	-1.64792	1.5051e-07
WBGene00001888	his-14	ZK131.8	1150.64	-1.64009	1.75221e-07
WBGene00016939		C55B6.1	139.019	-1.63481	6.673e-05
WBGene00013862	wdr-5.3	ZC302.2	555.735	-1.63209	2.78107e-07
WBGene00018184		F38E9.1	181.937	-1.6251	0.000244738
WBGene00022131		Y71F9B.13	221.883	-1.62136	1.89807e-05
WBGene00007150	acly-2	B0365.1	2602.78	-1.61934	2.52389e-09
WBGene00003026	lin-41	C12C8.3	1739.47	-1.6189	1.30481e-10
WBGene00022532		ZC155.4	666.01	-1.61008	3.51372e-07
WBGene00003912	pal-1	C38D4.6	649.567	-1.60773	5.36415e-06
WBGene00016218	pals-23	C29F9.3	282.73	-1.60416	2.30362e-06
WBGene00012185		W01F3.2	616.852	-1.59611	1.7175e-06
WBGene00003517	nac-1	F31F6.6	425.093	-1.59327	0.00583752
WBGene00050914		T12B5.15	335.061	-1.58879	0.00458073
WBGene00044007		ZK1320.13	140.455	-1.58482	0.00292279
WBGene00022490		Y119D3B.13	192.905	-1.5837	0.00417195
WBGene00007710	rsa-1	C25A1.9	854.18	-1.57812	9.57156e-09
WBGene00000982	dhs-19	T11F9.11	317.625	-1.57033	2.1281e-07
WBGene00000974	dhs-11	Y39A1A.11	253.112	-1.56979	4.61662e-06
WBGene00000757	col-184	F15A2.1	9454.89	-1.56853	0.00434723
WBGene00019978	hacd-1	R09B5.6	822.248	-1.567	4.06194e-05
WBGene00008921	ctf-4	F17C11.10	1838.72	-1.56561	3.78824e-10
WBGene00016636	perm-2	C44B12.1	1882	-1.56402	0.00488745
WBGene00022775		ZK616.5	287.789	-1.56258	2.45244e-08
WBGene00005023	sqv-5	T24D1.1	2056.65	-1.56242	7.37065e-12
WBGene00015849		C16C8.11	108.035	-1.55784	0.000684726
WBGene00010195	pot-2	F57C2.3	181.889	-1.5507	0.000340649
WBGene00011319		T01C3.2	402.375	-1.54925	0.00214094
WBGene00019479		K07C11.7	348.636	-1.54653	1.932e-05
WBGene00003876	pept-2	C06G8.2	481.541	-1.54155	6.42375e-08
WBGene00016638	perm-4	C44B12.5	1487.16	-1.53905	0.0033181
WBGene00020052		R13A5.10	128.697	-1.53796	0.000294672
WBGene00003037	lin-54	JC8.6	660.097	-1.5356	2.89419e-09
WBGene00014203		ZK1058.3	118.175	-1.52805	0.000135517
WBGene00007979	imp-1	C36B1.12	940	-1.52732	5.24743e-12
WBGene00006804	unc-71	Y37D8A.13	1105.29	-1.52604	5.88989e-08
WBGene00021515	set-23	Y41D4B.12	144.398	-1.52373	1.79978e-05
WBGene00019087		F59A6.5	2363.06	-1.52372	1.62966e-05
WBGene00012650	orc-1	Y39A1A.12	1147.57	-1.52103	7.22187e-08
WBGene00010867	tag-260	M04G12.1	288.029	-1.52005	0.000809466
WBGene00000106	alg-2	T07D3.7	366.09	-1.5199	1.89089e-06
WBGene00021834	mab-31	Y54E10A.16	479.092	-1.51812	4.03989e-07
WBGene00022037	acs-13	Y65B4BL.5	2312.75	-1.51632	8.74802e-11
WBGene00008232		C50F4.4	126.913	-1.51565	0.000872498
WBGene00016568		C41G11.1	218.674	-1.5096	0.000576381
WBGene00004383	rnh-2	T13H5.7	439.658	-1.50933	5.90796e-06
WBGene00000981	dhs-18	C45B11.3	330.34	-1.50072	3.47297e-07
WBGene00016402		C34D4.10	126.941	-1.49985	0.000100436
WBGene00012487		Y18D10A.23	347.813	-1.49487	0.00117149
WBGene00016907		C53H9.2	2101.95	-1.49481	4.90497e-07
WBGene00044431		W03G9.8	297.995	-1.49157	0.000214433
WBGene00003159	mcm-7	F32D1.10	2054.1	-1.48912	5.09087e-08
WBGene00004027	pie-1	Y49E10.14	421.822	-1.4891	1.65098e-05
WBGene00012583	clec-4	Y38E10A.5	121.012	-1.48609	0.000599196
WBGene00003783	nos-1	R03D7.7	306.206	-1.48604	7.38617e-05
WBGene00018337		F42A9.8	169.746	-1.48561	5.12721e-05
WBGene00000988	dhs-25	F09E10.3	2166.93	-1.48174	3.10479e-07
WBGene00009113	maph-1.2	F25D7.4	1261.67	-1.48171	5.7009e-08
WBGene00001372	exo-3	R09B3.1	699.763	-1.47994	1.75682e-07
WBGene00011166	chil-22	R09D1.10	120.547	-1.47597	0.00065158
WBGene00020908		VC5.2	257.221	-1.47474	7.77718e-07
WBGene00016095		C25E10.5	149.025	-1.47215	0.000711492
WBGene00006861	cal-5	C24H10.5	615.102	-1.47202	2.35951e-06
WBGene00010227		F58A4.2	262.603	-1.47063	4.13026e-05
WBGene00012364	zmp-4	W09D12.1	644.87	-1.47027	0.000636172
WBGene00011923	chhy-1	T22C8.2	106.987	-1.46865	0.00436702
WBGene00016523		C39B5.5	1935.78	-1.46661	7.86378e-05
WBGene00004181	pri-2	W02D9.1	627.019	-1.46309	1.32108e-08
WBGene00015577	ugt-64	C07G3.9	1017.68	-1.46196	0.000519507
WBGene00022835		ZK973.9	207.385	-1.46081	7.95091e-05
WBGene00003158	mcm-6	ZK632.1	2520.86	-1.45953	1.37633e-06
WBGene00003183	mei-1	T01G9.5	762.256	-1.4587	6.31017e-07
WBGene00004952	spd-1	Y34D9A.4	941.493	-1.45438	3.32939e-11
WBGene00001591	glc-1	F11A5.10	187.676	-1.45302	0.0025867
WBGene00002275	lem-2	W01G7.5	910.176	-1.45246	6.33265e-11
WBGene00003802	npp-16	Y56A3A.17	835.938	-1.45175	5.80043e-09
WBGene00021543		Y43B11AR.1	105.901	-1.45106	0.00203431
WBGene00016425		C34H4.2	465.869	-1.45046	0.000941416
WBGene00003155	mcm-3	C25D7.6	1981.48	-1.44914	1.27995e-10
WBGene00000479	cgh-1	C07H6.5	6132.89	-1.44823	3.3721e-10
WBGene00003571	ncx-6	C07A9.4	115.824	-1.44627	0.00536108
WBGene00015011		B0041.8	765.143	-1.44387	9.15111e-05
WBGene00012220		W03C9.2	481.811	-1.44368	1.75221e-07
WBGene00007605	hrg-7	C15C8.3	2307.55	-1.44166	3.12809e-06
WBGene00000913	daf-18	T07A9.6	3764.62	-1.43184	1.44424e-07
WBGene00008915		F17C11.4	260.389	-1.43035	4.62863e-05
WBGene00010745	dod-17	K10D11.1	468.009	-1.43004	8.00258e-05
WBGene00016263		C30F12.4	376.36	-1.42819	0.00364082
WBGene00021814		Y53G8AR.7	206.448	-1.42353	7.02786e-05
WBGene00013538	tag-349	Y73F8A.34	963.521	-1.41744	1.96356e-07
WBGene00015235	cdc-26	B0511.9	407.095	-1.41649	1.51381e-05
WBGene00009813	haly-1	F47B10.2	1216.98	-1.4162	0.0074307
WBGene00001920	his-46	B0035.9	1393.15	-1.41485	0.00152064
WBGene00004392	rnr-2	C03C10.3	2368.98	-1.41323	1.07124e-08
WBGene00016501		C37C3.9	834.917	-1.4078	2.91896e-05
WBGene00022125		Y71F9B.1	164.77	-1.40504	0.00573135
WBGene00013208		Y54G9A.5	304.524	-1.40435	0.00104553
WBGene00007926		C34C12.7	259.25	-1.39828	1.09649e-05
WBGene00006387	taf-6.1	W09B6.2	178.595	-1.39653	0.000482434
WBGene00002073	ima-2	F26B1.3	3840.64	-1.39369	2.25307e-06
WBGene00006916	vha-7	C26H9A.1	1996.82	-1.38958	9.12661e-10
WBGene00000528	clh-1	T27D12.2	866.991	-1.38904	9.53662e-08
WBGene00044468		Y69A2AL.2	136.811	-1.38784	0.0026848
WBGene00009215	thn-2	F28D1.5	372.081	-1.38729	0.000448579
WBGene00016590		C42C1.12	219.271	-1.38638	0.000340168
WBGene00013433		Y66D12A.7	104.719	-1.38572	0.00527696
WBGene00015333	slc-17.3	C02C2.4	118.748	-1.37958	0.00256319
WBGene00008566	acox-1.3	F08A8.3	214.152	-1.37849	0.000830965
WBGene00000804	csc-1	Y48E1B.12	479.676	-1.3766	0.000185025
WBGene00004086	pph-4.2	Y49E10.3	441.179	-1.37468	1.69948e-05
WBGene00010597		K06A4.7	810.406	-1.3745	4.24347e-06
WBGene00010225	ttr-31	F58A3.5	442.487	-1.37399	5.64359e-06
WBGene00011275	psf-1	R53.6	301.261	-1.37086	6.43217e-06
WBGene00011800		T16G1.6	262.729	-1.36887	0.00163013
WBGene00008035		C39E9.12	864.171	-1.3681	4.67675e-08
WBGene00017985	neg-1	F32D1.6	319.25	-1.36381	0.000222959
WBGene00015146	abi-1	B0336.6	1312.44	-1.36198	4.17308e-06
WBGene00015677	cpg-4	C10F3.1	1070.37	-1.36197	1.71086e-06
WBGene00000420	ced-6	F56D2.7	522.586	-1.35989	1.19719e-06
WBGene00008354	gcsh-1	D1025.2	373.173	-1.35931	0.000241896
WBGene00002047	icp-1	Y39G10AR.13	1102.35	-1.3592	4.09654e-08
WBGene00010967	nduo-5	MTCE.35	6799.39	-1.35884	3.44595e-08
WBGene00013719		Y106G6H.6	444.294	-1.35664	7.53432e-06
WBGene00016602	mus-81	C43E11.2	448.289	-1.35652	4.50612e-06
WBGene00015676	mct-6	C10E2.6	1290.09	-1.35465	2.31138e-06
WBGene00017418		F13B6.3	116.78	-1.35438	0.00477006
WBGene00015047	faah-1	B0218.1	622.702	-1.35308	3.13145e-05
WBGene00017450	bath-27	F14D2.1	156.132	-1.35165	0.00265296
WBGene00009006		F21D5.1	1244.67	-1.35164	1.45834e-08
WBGene00011713		T11F9.12	412.715	-1.34855	7.14822e-05
WBGene00006996	zyg-11	C08B11.1	2588.04	-1.34498	2.14936e-05
WBGene00015301		C01F1.6	349.244	-1.34435	1.90863e-05
WBGene00011804		T16G12.3	303.612	-1.34349	8.06891e-05
WBGene00001240	elo-2	F11E6.5	1644.41	-1.34253	0.000519507
WBGene00001481	fog-1	Y54E10A.4	126.281	-1.34	0.000745865
WBGene00017464	sulp-2	F14D12.5	140.912	-1.33896	0.00266354
WBGene00021795		Y52E8A.2	252.881	-1.33862	0.0020414
WBGene00004076	pod-2	W09B6.1	9255.28	-1.3378	9.36734e-07
WBGene00017708		F22E5.9	124.76	-1.33446	0.00255402
WBGene00002072	ima-1	T19B10.7	1351.9	-1.33403	0.000127768
WBGene00007857		C31H5.6	661.512	-1.3335	2.24219e-05
WBGene00000803	csb-1	F53H4.1	134.449	-1.32884	0.000648652
WBGene00000781	cpr-1	C52E4.1	3129.1	-1.32689	0.00546636
WBGene00009346		F32H2.10	229.216	-1.3266	3.47833e-05
WBGene00019630	emb-1	K10D2.4	219.797	-1.32655	0.000777138
WBGene00007196		B0513.4	134.382	-1.32647	0.00418182
WBGene00003373	mlh-1	T28A8.7	614.959	-1.32488	8.11365e-07
WBGene00044636		B0393.9	160.072	-1.32455	0.000425801
WBGene00003499	mut-2	K04F10.6	582.902	-1.32091	0.000179768
WBGene00012277	ccch-3	W05B10.2	344.928	-1.32039	0.00169678
WBGene00008224	slrp-1	C50B8.1	629.905	-1.31812	1.23041e-06
WBGene00017132	tofu-6	EEED8.1	963.243	-1.3174	1.17759e-07
WBGene00001937	his-63	F22B3.2	6043.59	-1.31737	6.55743e-06
WBGene00044107		F58G6.9	360.791	-1.31711	6.82373e-05
WBGene00012802	set-25	Y43F4B.3	613.099	-1.31702	0.000528174
WBGene00022854	cin-4	ZK1127.7	488.621	-1.31658	3.78065e-05
WBGene00021070	cpr-8	W07B8.1	266.819	-1.3162	0.00489463
WBGene00009508	row-1	F37D6.2	768.512	-1.31525	5.78828e-06
WBGene00003965	pdk-1	H42K12.1	132.957	-1.31338	0.0079314
WBGene00009404		F35C11.5	472.82	-1.31113	0.000790155
WBGene00010081		F55A11.8	256.879	-1.3108	0.000397087
WBGene00022203		Y73B3A.1	343.38	-1.30677	0.000238683
WBGene00007022	mdt-22	ZK970.3	285.515	-1.30263	0.00278263
WBGene00017565	ddo-2	F18E3.7	1343.85	-1.30075	2.36461e-05
WBGene00000886	cyn-10	B0252.4	346.828	-1.30057	0.00573567
WBGene00016027		C23H5.8	2183.72	-1.29914	8.06569e-07
WBGene00016431		C35A11.4	206.174	-1.29803	0.00243788
WBGene00000785	cpr-5	W07B8.5	5753.97	-1.29744	5.99128e-07
WBGene00017467		F14F9.4	493.516	-1.29288	0.00377555
WBGene00010264		F58G1.2	482.783	-1.29243	1.81685e-07
WBGene00001936	his-62	F55G1.3	6467.2	-1.29169	2.10287e-06
WBGene00001620	glt-1	C12D12.2	822.795	-1.29011	0.00023142
WBGene00016564	cmt-1	C41D11.5	446.987	-1.28749	0.00313709
WBGene00008714		F11F1.1	157.372	-1.2857	0.00300813
WBGene00012641	epg-6	Y39A1A.1	616.773	-1.28553	0.000201432
WBGene00010637		K07F5.12	101.313	-1.28551	0.00677738
WBGene00002079	xpo-2	Y48G1A.5	1674.3	-1.2845	1.61657e-08
WBGene00044204	suds-3	T07C12.14	448.614	-1.28432	0.000749697
WBGene00000145	apc-11	F35G12.9	280.885	-1.28341	0.000643693
WBGene00011350	perm-1	T01H3.4	766.215	-1.28329	0.00141373
WBGene00016749		C48E7.1	661.79	-1.27811	0.000244408
WBGene00011556	vglu-3	T07A5.3	137.176	-1.27716	0.0095853
WBGene00006443	pak-2	C45B11.1	767.39	-1.2767	3.5274e-06
WBGene00018830	ska-3	F54E7.8	488.355	-1.27634	0.00131029
WBGene00019819	aass-1	R02D3.1	2972.18	-1.27575	1.14877e-06
WBGene00017358		F10E9.7	317.204	-1.27495	0.00954458
WBGene00018613	skpt-1	F48E8.7	731.911	-1.27274	1.91314e-07
WBGene00008196		C49C3.6	409.997	-1.27207	0.00407326
WBGene00009448	zfp-2	F35H8.3	414.292	-1.27098	2.10525e-05
WBGene00000794	crn-1	Y47G6A.8	824.571	-1.26848	6.20303e-06
WBGene00000285	cal-1	C13C12.1	159.037	-1.26789	0.00176398
WBGene00001977	hmg-12	Y17G7A.1	2238.94	-1.26404	2.69076e-06
WBGene00008546	gfat-1	F07A11.2	2299.87	-1.264	1.01507e-06
WBGene00002180	jtr-1	Y77E11A.4	171.149	-1.26344	0.00165004
WBGene00015191		B0432.10	178.413	-1.26317	0.00775782
WBGene00000007	aat-6	T11F9.4	264.659	-1.2619	0.00148575
WBGene00010839	chl-1	M03C11.2	512.176	-1.26186	3.22987e-05
WBGene00011331		T01E8.1	171.906	-1.26053	0.00151326
WBGene00018657	acl-4	F49H12.6	611.978	-1.25945	1.79422e-06
WBGene00019354		K03B4.2	264.867	-1.2589	1.32277e-05
WBGene00006351	sur-5	K03A1.5	2238.25	-1.258	2.64645e-05
WBGene00003690	nhr-100	C28D4.1	193.899	-1.25784	0.00411557
WBGene00011561	ttr-15	T07C4.5	5033.15	-1.2574	0.00151446
WBGene00007705		C25A1.1	273.366	-1.25686	4.025e-05
WBGene00006656	twk-1	F21C3.1	258.867	-1.25663	0.0003894
WBGene00013966	ztf-9	ZK287.6	144.919	-1.25456	0.00758824
WBGene00006406	srgp-1	F12F6.5	2949.52	-1.25324	6.41153e-08
WBGene00017696	polk-1	F22B7.6	919.993	-1.25289	0.000593744
WBGene00003612	nhr-13	Y5H2B.2	115.213	-1.2501	0.00140591
WBGene00003184	mei-2	F57B10.12	981.374	-1.24988	0.00533073
WBGene00022620	rde-8	ZC477.5	463.461	-1.24983	0.00683473
WBGene00015203	cdk-11.1	B0495.2	1361.66	-1.24847	1.68171e-06
WBGene00044345		Y48G1C.12	202.939	-1.24833	0.000230749
WBGene00018016	lrr-1	F33G12.4	629.744	-1.2483	0.000293653
WBGene00015513	snpc-1.1	C06A8.2	773.353	-1.24518	5.05855e-05
WBGene00000386	cdc-25.1	K06A5.7	1952.35	-1.24479	3.95147e-08
WBGene00022830		ZK973.1	2084.41	-1.24447	3.27986e-05
WBGene00021634	rde-10	Y47G6A.4	400.016	-1.24422	5.40647e-05
WBGene00000474	cey-3	M01E11.5	5311.57	-1.24334	0.000124824
WBGene00011916		T22C1.5	475.386	-1.24108	0.00242316
WBGene00004326	rde-4	T20G5.11	1122.92	-1.23897	1.18498e-05
WBGene00003418	msh-2	H26D21.2	1456.48	-1.23762	5.92835e-07
WBGene00022300		Y76B12C.6	378.723	-1.23457	2.79482e-05
WBGene00015733		C13B9.2	127.895	-1.2345	0.00559763
WBGene00021200	cyp-31A3	Y17G9B.3	607.098	-1.23405	0.000956872
WBGene00002228	klp-18	C06G3.2	1979.12	-1.23313	2.80179e-09
WBGene00011834	dvc-1	T19B10.6	802.58	-1.2331	2.80144e-06
WBGene00004110	pqn-20	C37A2.2	1853.9	-1.2311	5.60816e-06
WBGene00009163	drsh-1	F26E4.10	1054.76	-1.23035	0.000336544
WBGene00001686	gpd-4	F33H1.2	963.237	-1.22934	0.000145907
WBGene00022452		Y110A2AR.1	532.624	-1.22909	3.42072e-05
WBGene00007849	tbc-19	C31E10.8	171.732	-1.22834	0.000622218
WBGene00016594		C42D4.1	3008.16	-1.22716	3.28946e-08
WBGene00013578	scav-2	Y76A2B.6	713.11	-1.22697	0.00920194
WBGene00004340	rfc-4	F31E3.3	1383.23	-1.22691	8.66254e-06
WBGene00001571	gei-14	K01C8.5	767.034	-1.22355	0.000448166
WBGene00015794		C15F1.1	413.238	-1.22349	0.00572441
WBGene00016449		C35D10.13	451.755	-1.22329	0.000294825
WBGene00006868	vab-1	M03A1.1	1202.17	-1.22272	0.000477956
WBGene00003157	mcm-5	R10E4.4	2194.87	-1.22068	2.40446e-06
WBGene00009620	fip-5	F41E7.4	116.634	-1.22003	0.00177369
WBGene00006638	tsp-12	T14G10.6	478.947	-1.21735	1.48925e-06
WBGene00011464		T05B9.1	1705.97	-1.21463	5.72498e-05
WBGene00001499	fsn-1	C26E6.5	687.221	-1.21458	2.12561e-05
WBGene00004042	plk-1	C14B9.4	2592.28	-1.21184	6.49675e-06
WBGene00010238		F58B4.5	724.851	-1.21141	0.00342978
WBGene00019731		M02D8.5	136.575	-1.20659	0.00919513
WBGene00001985	hop-1	C18E3.8	294.329	-1.20655	0.000500106
WBGene00018806		F54D10.5	232.111	-1.20636	0.00103558
WBGene00009203	aptf-3	F28C6.2	472.346	-1.20613	0.000293653
WBGene00019105	asp-8	F59D6.3	165.811	-1.20456	0.000469186
WBGene00007766		C27C7.1	404.724	-1.20404	6.87522e-05
WBGene00016171		C27F2.10	694.891	-1.20234	1.91303e-06
WBGene00021467		Y39G10AR.9	591.89	-1.20119	0.000258281
WBGene00019595	dscc-1	K09H9.2	303.285	-1.20071	0.000110048
WBGene00020516		T15B7.1	1726.43	-1.19904	0.000167155
WBGene00016353		C33F10.4	194.394	-1.19901	0.00105669
WBGene00008641	pch-2	F10B5.5	502.94	-1.19663	0.00192543
WBGene00044258		Y57G11C.51	150.495	-1.19594	0.00265444
WBGene00008780	hxk-1	F14B4.2	1975.32	-1.19584	0.000476074
WBGene00015095		B0261.7	1421.45	-1.19462	4.76862e-05
WBGene00009176	nmat-2	F26H9.4	209.541	-1.19455	0.00741006
WBGene00019663		K11H12.7	263.308	-1.19167	0.00352097
WBGene00015410	tbc-6	C04A2.1	277.618	-1.19119	0.000642235
WBGene00003627	nhr-34	F58G6.5	321.272	-1.18934	0.000243094
WBGene00013446		Y66D12A.21	274.813	-1.18863	0.000570581
WBGene00019515	ugt-19	K08B4.3	184.471	-1.18739	0.00146621
WBGene00000417	ced-3	C48D1.2	692.7	-1.18733	3.98907e-06
WBGene00011451		T04H1.5	302.959	-1.18572	0.00407117
WBGene00044696		F52E1.14	1207.72	-1.1857	7.53956e-06
WBGene00004887	smn-1	C41G7.1	436.244	-1.18518	0.000444254
WBGene00015055	pitr-3	B0222.3	136.99	-1.18473	0.00419676
WBGene00018909	slx-1	F56A3.2	501.017	-1.18425	0.00165317
WBGene00020346	rbm-5	T08B2.5	1617.94	-1.18319	2.76125e-06
WBGene00010317	idh-1	F59B8.2	6689.57	-1.18316	4.1377e-05
WBGene00016087		C25A11.2	169.881	-1.1819	0.00558417
WBGene00077732	szy-4	C30B5.1	1338.53	-1.18162	0.000136371
WBGene00017350		F10E7.9	113.144	-1.17847	0.00342978
WBGene00009987	tbcb-1	F53F4.3	548.787	-1.1784	0.000299913
WBGene00020139	eppl-1	T01B11.2	898.518	-1.17718	3.74246e-05
WBGene00013610	fbxa-206	Y102A5C.1	307.38	-1.17692	0.00523684
WBGene00004003	pgp-9	C47A10.1	1117.61	-1.17476	0.00287047
WBGene00010036	cpar-1	F54C8.2	282.325	-1.17441	0.00695929
WBGene00013164		Y53F4B.18	432.53	-1.17439	0.00105272
WBGene00002146	ipp-5	C09B8.1	331.432	-1.17418	8.16963e-05
WBGene00006440	tag-63	Y47G6A.28	753.461	-1.17284	7.06359e-05
WBGene00019600	rga-3	K09H11.3	1811.27	-1.17097	3.34863e-05
WBGene00011985		T24D1.2	930.52	-1.17021	3.27523e-05
WBGene00022673		ZK177.8	1671.19	-1.16942	0.00127152
WBGene00004889	smp-1	Y54E5B.1	412.551	-1.16884	5.46645e-06
WBGene00001645	gly-20	C03E10.4	332.928	-1.16756	5.69836e-05
WBGene00019971	ergo-1	R09A1.1	1560.99	-1.16392	3.85147e-05
WBGene00016143	eri-9	C26E6.7	702.576	-1.1632	7.94312e-05
WBGene00020567	adt-3	T19D2.1	652.952	-1.16274	0.000145069
WBGene00010909	cisd-3.1	M88.7	489.707	-1.1617	3.8042e-05
WBGene00020064	kbp-1	R13F6.1	197.421	-1.16163	0.00875629
WBGene00008435	glna-2	DH11.1	463.401	-1.16025	0.000279921
WBGene00007112		B0035.13	698.063	-1.16013	0.00127241
WBGene00021732		Y49G5B.1	227.243	-1.15863	0.000594839
WBGene00010086		F55B11.4	398.858	-1.1569	0.00510443
WBGene00016373	swd-2.1	C33H5.6	335.297	-1.15504	2.60356e-05
WBGene00013447	nars-2	Y66D12A.23	325.683	-1.15417	4.39235e-05
WBGene00010204		F57F5.1	8774.45	-1.15409	1.08203e-05
WBGene00000963	dhp-1	R06C7.3	350.264	-1.154	0.00413299
WBGene00000022	abt-4	Y39D8C.1	1224.9	-1.15274	0.0028637
WBGene00015509		C06A6.4	2960.99	-1.15261	1.93331e-05
WBGene00000168	apx-1	K08D9.3	270.239	-1.15161	0.000681854
WBGene00012695		Y39B6A.37	260.1	-1.14762	0.000460344
WBGene00001597	gld-3	T07F8.3	2187.41	-1.14748	1.2754e-05
WBGene00021051		W05H9.4	192.821	-1.14659	0.00115477
WBGene00012157	adbp-1	VW02B12L.4	354.104	-1.14621	9.848e-05
WBGene00003604	nhr-5	Y73F8A.21	196.89	-1.14584	0.00999843
WBGene00001832	hcp-4	T03F1.9	2256.82	-1.14571	0.000185082
WBGene00015134		B0304.2	309.744	-1.14556	0.00647114
WBGene00000156	apr-1	K04G2.8	1679.98	-1.14517	6.65851e-05
WBGene00010542		K03H1.7	209.131	-1.14367	0.00556042
WBGene00010093	capg-2	F55C5.4	1233.33	-1.14333	2.35835e-05
WBGene00018206	ugt-61	F39G3.1	179.189	-1.14286	0.00464819
WBGene00008330		C55A6.1	584.046	-1.14248	0.000131026
WBGene00003877	pept-1	K04E7.2	2059.9	-1.14013	1.83739e-06
WBGene00004391	rnr-1	T23G5.1	2867.53	-1.13982	3.75235e-06
WBGene00010221		F57G12.1	327.858	-1.13914	0.000639586
WBGene00007433	swsn-7	C08B11.3	2109.97	-1.138	1.25793e-07
WBGene00015307		C01G5.5	236.072	-1.13553	0.00207376
WBGene00021785		Y51H7C.7	215.755	-1.13503	0.00409969
WBGene00003081	lsm-7	ZK593.7	431.823	-1.13229	0.000521329
WBGene00003154	mcm-2	Y17G7B.5	1519.6	-1.13212	4.59025e-07
WBGene00011253		R11H6.5	554.698	-1.13177	0.000123997
WBGene00002003	hse-5	B0285.5	592.924	-1.13168	0.000271706
WBGene00015150		B0336.13	191.644	-1.13103	0.000971204
WBGene00009179	kbp-3	F26H11.1	549.661	-1.12973	0.00568368
WBGene00009057	cept-1	F22E10.5	488.609	-1.12883	0.000170778
WBGene00003091	lys-2	Y22F5A.5	1072.1	-1.12624	0.00152785
WBGene00019692	fubl-4	M01A10.1	529.836	-1.12446	0.000945802
WBGene00004337	rfc-1	C54G10.2	1659.26	-1.12431	5.64079e-07
WBGene00006618	trt-1	DY3.4	433.098	-1.12259	0.00116725
WBGene00008110		C46C2.2	693.128	-1.11968	0.00631647
WBGene00008338	pafo-1	C55A6.9	947.078	-1.11828	7.00912e-05
WBGene00013434		Y66D12A.8	526.678	-1.11746	0.00240828
WBGene00022034	deps-1	Y65B4BL.2	2373.8	-1.11413	8.25353e-06
WBGene00021470	tpxl-1	Y39G10AR.12	1001.05	-1.11371	1.23764e-05
WBGene00009661	patr-1	F43G6.9	3246	-1.11272	4.88768e-07
WBGene00013156		Y53F4B.9	1790.82	-1.11175	1.07786e-06
WBGene00000169	aqp-1	F32A5.5	897.173	-1.1116	0.00565917
WBGene00016623	psmd-9	C44B7.1	380.574	-1.11035	0.000296677
WBGene00007167	rbg-3	B0393.2	1519.67	-1.10878	0.00599362
WBGene00009981		F53F1.3	355.438	-1.10792	0.000139552
WBGene00009372	evl-18	F34D10.2	928.936	-1.10775	0.000859457
WBGene00007188		B0464.9	387.772	-1.10631	0.000859504
WBGene00016447	msd-4	C35D10.11	1614.03	-1.10506	0.00708698
WBGene00019590		K09F6.7	139.874	-1.10444	0.00989611
WBGene00020464		T12E12.3	662.111	-1.1039	7.91072e-06
WBGene00017742	nfyc-1	F23F1.1	353.925	-1.10221	0.000160111
WBGene00013857	orc-5	ZC168.3	651.364	-1.10141	0.00074127
WBGene00020356		T08B6.9	358.556	-1.10102	0.00146621
WBGene00010957	nduo-6	MTCE.3	119.556	-1.09973	0.00650749
WBGene00007788		C28A5.1	556.122	-1.09854	0.000139453
WBGene00006943	wrm-1	B0336.1	974.03	-1.09511	1.61918e-05
WBGene00011155	rbm-3.1	R09B3.2	2994.47	-1.09453	0.000120468
WBGene00018765	mpc-2	F53F10.3	848.23	-1.09166	0.000622218
WBGene00219275		Y39G10AR.32	294.822	-1.0903	0.00146584
WBGene00008214	gem-1	C49F8.2	250.901	-1.08945	0.00466506
WBGene00004385	rnp-2	K08D10.4	336.548	-1.08739	0.00180358
WBGene00013380	memi-2	Y62E10A.14	511.54	-1.08561	0.00020216
WBGene00018302		F41G3.6	592.259	-1.08544	0.000167852
WBGene00010354	cyp-31A2	H02I12.8	821.781	-1.08521	0.00294388
WBGene00018721	polh-1	F53A3.2	651.723	-1.08438	0.000475956
WBGene00007978		C36B1.11	777.749	-1.08393	0.000854495
WBGene00015353		C02F5.13	169.83	-1.08363	0.00736681
WBGene00003731	nhx-3	C54F6.13	340.649	-1.08349	0.00925773
WBGene00022593		ZC328.3	438.465	-1.08343	6.94305e-05
WBGene00011560		T07C4.3	2192.63	-1.08297	3.2895e-06
WBGene00011625	vps-39	T08G5.5	1650.27	-1.08182	1.45017e-05
WBGene00004044	plk-3	F55G1.8	3501.55	-1.07949	0.000804853
WBGene00012187	rpb-11	W01G7.3	377.315	-1.07926	0.000444226
WBGene00011143	rpap-2	R08D7.2	589.891	-1.07785	0.000329749
WBGene00000144	apc-10	F15H10.3	333.338	-1.07771	0.00898426
WBGene00007330		C05C10.3	6553.1	-1.07766	0.00479911
WBGene00008848	inft-2	F15B9.4	941.36	-1.07755	1.36041e-06
WBGene00004296	rad-50	T04H1.4	2043.41	-1.07705	2.43372e-06
WBGene00003577	ndg-4	F56F3.2	1292.96	-1.07666	0.00491589
WBGene00000411	cdl-1	R06F6.1	1007.21	-1.07614	3.68234e-05
WBGene00004745	sdc-1	F52E10.1	198.399	-1.07539	0.0011391
WBGene00003012	lin-26	F18A1.2	609.089	-1.07331	1.8835e-05
WBGene00020763	ztf-18	T24C4.7	868.954	-1.07316	2.20415e-05
WBGene00016566	eri-7	C41D11.7	428.744	-1.0728	0.000538501
WBGene00020091	rnp-8	R119.7	1054.24	-1.07251	9.64679e-06
WBGene00009365		F33H1.4	2184.08	-1.06984	1.72157e-06
WBGene00007907		C34B4.2	327.875	-1.069	0.00137633
WBGene00011988	har-2	T24D1.5	621.142	-1.06868	0.00932602
WBGene00011522	srap-1	T06D8.1	1237.39	-1.06799	0.00263163
WBGene00001248	elp-1	F38A6.2	232.266	-1.06736	0.0010792
WBGene00195239		ZK1127.13	285.221	-1.06677	0.00971054
WBGene00002985	lig-1	C29A12.3	1688.01	-1.06645	0.000331709
WBGene00001653	gon-4	K04D7.5	1520.62	-1.06626	2.9739e-05
WBGene00022762		ZK546.5	513.039	-1.06557	0.000537539
WBGene00009745	cox-19	F45H11.5	208.328	-1.06539	0.006388
WBGene00020353		T08B6.4	946.605	-1.06466	0.00193722
WBGene00021541		Y42H9B.3	575.092	-1.06295	0.000832457
WBGene00004132	ifet-1	F56F3.1	5883.08	-1.06075	3.82414e-06
WBGene00019432	knl-2	K06A5.4	1722.28	-1.06065	3.65815e-05
WBGene00020375	pigv-1	T09B4.1	1436.2	-1.06063	4.57898e-05
WBGene00021171		Y8A9A.2	221.315	-1.06029	0.00398381
WBGene00010734	parn-1	K10C8.1	393.969	-1.05995	0.00749158
WBGene00010198	spat-1	F57C2.6	632.133	-1.05717	3.02913e-05
WBGene00008684	mig-32	F11A10.3	659.89	-1.05666	0.00166728
WBGene00022836		ZK973.11	540.835	-1.05649	1.36561e-05
WBGene00009138		F25H9.6	269.554	-1.05639	0.00100498
WBGene00007947		C35A5.3	498.746	-1.05565	0.00521475
WBGene00015233		B0511.7	489.021	-1.05503	0.00535373
WBGene00018483		F45F2.11	575.24	-1.05478	1.03978e-05
WBGene00018009	dhhc-3	F33D11.12	436.432	-1.05327	0.00103528
WBGene00003076	lsm-1	F40F8.9	435.186	-1.05321	0.00378384
WBGene00020263	let-355	T05E8.3	1170.63	-1.05201	2.23917e-05
WBGene00009286	zipt-1	F31C3.4	708.141	-1.05201	0.00487372
WBGene00004148	pqn-65	T13H2.4	767.79	-1.05136	0.000603534
WBGene00000275	bub-1	R06C7.8	2871.2	-1.0498	5.90681e-06
WBGene00008856		F15D3.6	536.521	-1.04919	0.000100671
WBGene00017931	picc-1	F29G9.2	976.796	-1.04714	0.0026953
WBGene00021282	set-21	Y24D9A.2	269.721	-1.04602	0.000930117
WBGene00011318	cdt-2	T01C3.1	610.899	-1.04528	0.000297697
WBGene00007615	set-31	C15H11.5	690.659	-1.04424	3.61231e-05
WBGene00000935	daz-1	F56D1.7	1744.07	-1.04359	0.000244268
WBGene00004338	rfc-2	F58F6.4	399.935	-1.04352	0.000296372
WBGene00008034		C39E9.11	680.865	-1.04232	0.00736957
WBGene00015747		C13G5.2	546.9	-1.04202	0.006103
WBGene00194703		F26B1.8	1363.72	-1.04053	0.00660502
WBGene00007168		B0393.3	1500.2	-1.04017	3.48219e-05
WBGene00018964		F56D2.2	571.258	-1.04003	0.0045889
WBGene00021346		Y37E3.1	349.038	-1.03997	0.000326441
WBGene00022036		Y65B4BL.4	299.114	-1.03924	0.00285252
WBGene00009364		F33H1.3	713.862	-1.03923	0.000209759
WBGene00017895	vrk-1	F28B12.3	1261.49	-1.03899	0.00131258
WBGene00004094	ppw-2	Y110A7A.18	3806.43	-1.0358	3.01517e-06
WBGene00002148	gon-14	F44C4.4	1302.69	-1.0355	1.46719e-05
WBGene00004738	scc-3	F18E2.3	2253.53	-1.03544	1.52402e-06
WBGene00008968	elli-1	F20C5.3	631.245	-1.03338	0.0054946
WBGene00185002		K11H3.8	285.836	-1.03308	0.00448695
WBGene00001281	emb-27	F10B5.6	945.877	-1.03264	0.000116176
WBGene00013093	cup-14	Y51H1A.2	977.636	-1.03203	1.93616e-05
WBGene00020823		T26A5.8	271.931	-1.03192	0.00235015
WBGene00019503	tbce-1	K07H8.1	609.181	-1.03152	0.00125699
WBGene00020813		T25G12.6	195.734	-1.03039	0.00455271
WBGene00011738		T12G3.2	588.469	-1.03036	0.00328884
WBGene00008005		C38D4.4	1046.2	-1.02921	0.00103415
WBGene00003452	msp-59	ZK354.11	1955.36	-1.02912	0.00340486
WBGene00015939	damt-1	C18A3.1	200.339	-1.02872	0.00867109
WBGene00004208	ptc-1	ZK675.1	5988.32	-1.02862	3.0517e-06
WBGene00044069	hat-1	M03C11.4	1321.86	-1.02741	0.000175925
WBGene00016632		C44B7.12	1236.07	-1.02706	0.00148012
WBGene00020404		T10B11.8	388.727	-1.02598	0.00198595
WBGene00022709		ZK354.8	291.623	-1.02564	0.00052688
WBGene00019712	rmh-1	M01E11.3	744.859	-1.02553	0.00156095
WBGene00001983	hoe-1	E04A4.4	2493.72	-1.02524	3.52616e-05
WBGene00011532	chaf-1	T06D10.2	905.933	-1.02455	0.00591055
WBGene00009450	ugt-58	F35H8.6	900.709	-1.02446	0.00279365
WBGene00016421	cdc-7	C34G6.5	576.563	-1.02381	0.00551545
WBGene00020314		T07E3.3	357.045	-1.02183	0.000277335
WBGene00011976		T24B8.2	779.314	-1.02119	0.00206854
WBGene00013419		Y65A5A.2	294.905	-1.01995	0.000682489
WBGene00013716		Y106G6H.1	310.015	-1.01932	0.00128212
WBGene00194706		C53A5.16	253.37	-1.0191	0.00334372
WBGene00014138	clec-186	ZK896.7	482.085	-1.01872	0.00650238
WBGene00002068	ify-1	C27A2.3	1573.5	-1.0186	0.00133964
WBGene00008528		F02E9.1	363.178	-1.01839	0.00569979
WBGene00000509	cka-1	C28D4.2	887.85	-1.01774	0.00115849
WBGene00011739		T12G3.4	336.084	-1.01672	0.00519834
WBGene00000375	cyp-44A1	ZK177.5	474.653	-1.01603	0.00121789
WBGene00001051	cks-1	C09G4.3	558.136	-1.01592	0.000156321
WBGene00013194		Y54E2A.9	187.598	-1.01536	0.0081486
WBGene00002981	lgg-2	ZK593.6	833.028	-1.01509	0.00185395
WBGene00004152	pqn-70	T19B10.4	1261.81	-1.01384	0.000127329
WBGene00043051		C29E4.13	297.586	-1.01335	0.00343835
WBGene00003813	nrf-6	C08B11.4	3788.52	-1.01333	0.00545976
WBGene00021554		Y45G5AL.1	326.26	-1.01255	0.000553248
WBGene00003510	mxl-2	F40G9.11	317.498	-1.01253	0.00160926
WBGene00001092	dro-1	F53A2.5	409.022	-1.01204	0.00541831
WBGene00003967	pdr-1	K08E3.7	634.485	-1.01182	9.37538e-05
WBGene00003043	lip-1	C05B10.1	274.456	-1.01088	0.0039396
WBGene00009385	sas-5	F35B12.5	754.275	-1.0108	0.00107667
WBGene00006396	taf-12	Y56A3A.4	345.972	-1.0101	0.000686154
WBGene00009627	cup-15	F42A8.3	444.514	-1.00976	0.000414995
WBGene00003576	ndc-80	W01B6.9	1361.22	-1.00904	0.00131421
WBGene00009624	cnc-8	F41E7.8	387.742	-1.00868	0.0056034
WBGene00003479	mtm-9	Y39H10A.3	309.734	-1.00724	0.00631889
WBGene00001513	gad-1	T05H4.14	1156.62	-1.0072	0.000166069
WBGene00010061		F54E12.2	3732.89	-1.00694	0.000380426
WBGene00013878	atfs-1	ZC376.7	709.861	-1.00508	0.00105177
WBGene00019396		K04F10.3	395.175	-1.00479	0.000492584
WBGene00009158		F26E4.3	358.595	-1.00467	0.000987577
WBGene00011066	ztf-15	R06C7.9	841.666	-1.00444	0.00211021
WBGene00018335		F42A9.6	366.225	-1.00409	0.00147837
WBGene00000202	exos-4.2	Y6D11A.1	560.761	-1.00373	0.00445238
WBGene00003958	pcp-3	F23B2.11	2537.96	-1.00115	0.000674117
WBGene00007500	nasp-1	C09H10.6	1526.39	-1.00092	0.00290804
WBGene00008219		C50B6.3	915.351	-1.00054	0.0034396

## Sheet: S1D IR_and_Junction_Filtered
GeneId	common_name	transcript	baseMean	log2FoldChange	padj
WBGene00021599	srt-42	Y46H3A.1	4385.51	11.8896	2.71719e-29
WBGene00009585	cal-7	F40F9.8	225.384	10.829	3.10352e-16
WBGene00194744		Y38H6C.25	114.106	10.8124	1.85567e-15
WBGene00012621		Y38H6C.8	1552.95	10.3987	4.23219e-66
WBGene00008144	gasr-8	C47E8.6	1045.57	9.97838	3.09419e-61
WBGene00018114	srt-41	F36H9.6	439.511	9.56582	2.10509e-14
WBGene00012456		Y17D7C.2	188.624	9.08963	4.25035e-22
WBGene00018477	otpl-4	F45F2.1	157.094	8.82051	8.02176e-20
WBGene00008497		F01D5.7	366.517	7.04185	5.90943e-57
WBGene00013622	clec-238	Y102A5C.17	161.818	6.86189	3.2179e-30
WBGene00017122	pcrg-1	E04F6.2	180.544	6.13084	2.95215e-34
WBGene00020861		T27E4.1	668.785	5.83247	5.44755e-24
WBGene00012003		T24H10.5	1957.41	5.66094	5.03467e-47
WBGene00010585		K05C4.9	639.634	5.55031	1.2263e-49
WBGene00001534	gcy-7	F52E1.4	107.503	5.2393	1.34209e-11
WBGene00044772		T23E7.6	113.366	4.99316	0.00123507
WBGene00009182		F26H11.4	1851.92	4.73662	9.66109e-28
WBGene00019448	frpr-13	K06C4.17	234.691	4.65266	1.99927e-23
WBGene00012180		W01D2.3	1925.2	4.49495	2.73022e-59
WBGene00019839		R02F11.1	472.892	3.9175	1.88841e-18
WBGene00009588		F40F11.3	2922.95	3.76139	6.89635e-46
WBGene00016877		C52D10.3	1047.93	3.60321	5.29484e-10
WBGene00006385	taf-4	R119.6	3318.51	3.59855	5.46679e-29
WBGene00000391	cdd-1	C47D2.2	1862.45	3.55061	6.43134e-21
WBGene00020381		T09B4.7	222.769	3.51077	3.95431e-17
WBGene00000531	clh-4	T06F4.2	400.262	3.42236	7.77698e-29
WBGene00013170		Y53F4B.24	338.199	3.41923	8.78987e-30
WBGene00012195	bath-34	W02A11.5	747.996	3.40536	1.64879e-45
WBGene00001784	gst-36	R07B1.4	4500.08	3.30723	1.10698e-54
WBGene00016115	mdt-26	C25H3.6	6388.61	3.27424	5.10933e-30
WBGene00012840	grsp-1	Y43F8C.20	244.645	2.74402	7.71443e-08
WBGene00010434		H40L08.3	143.41	2.66723	8.59032e-08
WBGene00044488		Y54G2A.45	685.421	2.65467	6.2917e-19
WBGene00014155		ZK930.5	117.34	2.58905	6.12597e-08
WBGene00019667	spe-49	K12B6.2	302.717	2.55497	9.25701e-12
WBGene00007932	zip-5	C34D1.5	228.573	2.42243	7.10928e-15
WBGene00017297		F09E10.7	141.432	2.29674	2.14652e-10
WBGene00022548		ZC196.4	174.007	2.25237	4.02557e-06
WBGene00044032	ceh-99	T21B4.17	218.199	2.18917	7.49673e-09
WBGene00010874		M05D6.1	244.691	2.00021	8.42433e-09
WBGene00009544		F38E11.9	116.213	1.79065	0.000162557
WBGene00008395		D1086.8	285.509	1.74135	1.01055e-07
WBGene00013357	clec-260	Y60A3A.2	121.555	1.59932	0.000822346
WBGene00045488		F57B1.9	110.5	1.56942	0.0071875
WBGene00001480	fmo-5	H24K24.5	378.347	1.45319	6.38012e-09
WBGene00015328		C02B10.3	346.716	1.2355	0.0013489
WBGene00021068		W06H8.6	846.229	1.1897	0.000209447
WBGene00009824	gpdh-1	F47G4.3	1304.08	1.08121	0.000717716
WBGene00012717		Y39E4B.6	419.287	1.0654	0.0017813

## Sheet: S1E genes_with_IR_>_1
WB_ID	common_name	transcript	baseMean	log2FoldChange	padj
WBGene00005145	srd-68	F09C6.7	200.874	10.6634	7.76182e-16
WBGene00020485	ceh-54	T13C5.4	109.202	7.54729	3.01517e-06
WBGene00044645		Y51H7BR.8	113.979	6.76719	2.12564e-23
WBGene00009589		F40F11.4	1700.02	6.20235	3.99403e-71
WBGene00206479		C44C11.6	392.836	4.85609	2.06788e-57
WBGene00006955	wrt-9	B0344.2	127.968	3.85422	3.09585e-08
WBGene00008964	mltn-9	F19H8.4	158.003	3.58202	1.07657e-05
WBGene00010269		F58G1.7	259.496	3.22307	2.21317e-13
WBGene00009178	uggt-2	F26H9.8	597.477	2.36809	6.25164e-13
WBGene00012989		Y48C3A.5	185.54	2.36518	2.2201e-08
WBGene00022026		Y65B4A.2	309.028	2.23743	1.29609e-09
WBGene00022745		ZK470.2	325.119	1.28551	0.00142282
WBGene00010079		F55A11.6	588.275	1.178	4.06194e-05
WBGene00019913		R06B10.2	285.304	1.03614	0.00206098

## Sheet: S1F genes_over_lap_TE_out
WB_ID	common_name	transcript	baseMean	log2FoldChange	padj
WBGene00018020		F33H12.6	379.621	12.545	2.47973e-22
WBGene00019136		F59H6.5	303.42	11.2602	4.91138e-18
WBGene00022315		Y81B9A.1	1392.39	10.1006	5.71689e-72
WBGene00013154		Y53F4B.7	697.929	9.97918	5.83185e-52

## Sheet: S1G DAVID of UP in HS Genes
DAVID 6.8 FUNCTIONAL ANNOTATION CLUSTERING HIGH STRINGENCY
Annotation Cluster 1	Enrichment Score: 31.634108419047966
Category	Term	Count	%	PValue	Genes	List Total	Pop Hits	Pop Total	Fold Enrichment	Bonferroni	Benjamini	FDR
INTERPRO	IPR002486:Nematode cuticle collagen, N-terminal	63	5.94901	8.03977e-37	WBGENE00000742, WBGENE00000743, WBGENE00000749, WBGENE00001069, WBGENE00000746, WBGENE00000745, WBGENE00000681, WBGENE00000748, WBGENE00001067, WBGENE00000747, WBGENE00000694, WBGENE00001076, WBGENE00000672, WBGENE00000636, WBGENE00001074, WBGENE00000678, WBGENE00000704, WBGENE00001072, WBGENE00000639, WBGENE00001071, WBGENE00001070, WBGENE00000699, WBGENE00000634, WBGENE00000730, WBGENE00000599,…	781	163	14476	7.16392	6.97048e-34	6.97048e-34	1.24714e-33
GOTERM_MF_DIRECT	GO:0042302~structural constituent of cuticle	65	6.13787	2.33324e-35	WBGENE00000742, WBGENE00000743, WBGENE00000749, WBGENE00000746, WBGENE00001069, WBGENE00000745, WBGENE00000681, WBGENE00000748, WBGENE00001067, WBGENE00000747, WBGENE00000694, WBGENE00001076, WBGENE00000672, WBGENE00000636, WBGENE00001074, WBGENE00000678, WBGENE00000704, WBGENE00001072, WBGENE00000639, WBGENE00001071, WBGENE00001070, WBGENE00000699, WBGENE00000634, WBGENE00000730, WBGENE00000599,…	576	168	9479	6.36714	8.37634e-33	8.37634e-33	3.20317e-32
SMART	SM01088:SM01088	62	5.85458	4.35434e-30	WBGENE00000742, WBGENE00000743, WBGENE00000749, WBGENE00001069, WBGENE00000746, WBGENE00000745, WBGENE00000681, WBGENE00000748, WBGENE00001067, WBGENE00000747, WBGENE00000694, WBGENE00001076, WBGENE00000672, WBGENE00000636, WBGENE00001074, WBGENE00000678, WBGENE00000704, WBGENE00000639, WBGENE00001071, WBGENE00001070, WBGENE00000699, WBGENE00000634, WBGENE00000730, WBGENE00000599, WBGENE00000603,…	408	161	5688	5.36865	8.9264e-28	8.9264e-28	5.47978e-27
GOTERM_CC_DIRECT	GO:0005581~collagen trimer	57	5.38244	4.4127e-30	WBGENE00000742, WBGENE00000743, WBGENE00000749, WBGENE00001069, WBGENE00000746, WBGENE00000745, WBGENE00000681, WBGENE00000748, WBGENE00001067, WBGENE00000747, WBGENE00000694, WBGENE00000672, WBGENE00000705, WBGENE00001074, WBGENE00000636, WBGENE00000678, WBGENE00000704, WBGENE00001072, WBGENE00000639, WBGENE00000699, WBGENE00000634, WBGENE00000730, WBGENE00000599, WBGENE00000603, WBGENE00000735,…	589	174	11373	6.32536	7.94287e-28	7.94287e-28	5.43534e-27
UP_KEYWORDS	Collagen	57	5.38244	1.87338e-29	WBGENE00000742, WBGENE00000743, WBGENE00000749, WBGENE00001069, WBGENE00000746, WBGENE00000745, WBGENE00000681, WBGENE00000748, WBGENE00001067, WBGENE00000747, WBGENE00000694, WBGENE00000672, WBGENE00000705, WBGENE00001074, WBGENE00000636, WBGENE00000678, WBGENE00000704, WBGENE00001072, WBGENE00000639, WBGENE00000699, WBGENE00000634, WBGENE00000730, WBGENE00000599, WBGENE00000603, WBGENE00000735,…	1059	174	20248	6.26342	3.8217e-27	3.8217e-27	2.35571e-26
Annotation Cluster 2	Enrichment Score: 6.661112733932131
Category	Term	Count	%	PValue	Genes	List Total	Pop Hits	Pop Total	Fold Enrichment	Bonferroni	Benjamini	FDR
INTERPRO	IPR001436:Alpha crystallin/Heat shock protein	10	0.944287	6.01542e-08	WBGENE00002016, WBGENE00002015, WBGENE00002013, WBGENE00002019, WBGENE00002018, WBGENE00002017, WBGENE00002011, WBGENE00002012, WBGENE00002020, WBGENE00002021	781	17	14476	10.9031	5.21523e-05	1.73844e-05	9.33123e-05
INTERPRO	IPR002068:Alpha crystallin/Hsp20 domain	10	0.944287	1.14559e-07	WBGENE00002016, WBGENE00002015, WBGENE00002013, WBGENE00002019, WBGENE00002018, WBGENE00002017, WBGENE00002011, WBGENE00002012, WBGENE00002020, WBGENE00002021	781	18	14476	10.2973	9.93179e-05	1.98644e-05	0.000177706
INTERPRO	IPR008978:HSP20-like chaperone	10	0.944287	1.50788e-06	WBGENE00002016, WBGENE00002015, WBGENE00002013, WBGENE00002019, WBGENE00002018, WBGENE00002017, WBGENE00002011, WBGENE00002012, WBGENE00002020, WBGENE00002021	781	23	14476	8.05879	0.00130648	0.000186744	0.00233902
Annotation Cluster 3	Enrichment Score: 4.860126178362124
Category	Term	Count	%	PValue	Genes	List Total	Pop Hits	Pop Total	Fold Enrichment	Bonferroni	Benjamini	FDR
INTERPRO	IPR003586:Hint domain C-terminal	7	0.661001	4.18371e-06	WBGENE00006947, WBGENE00006950, WBGENE00001984, WBGENE00006954, WBGENE00006952, WBGENE00001690, WBGENE00004264	781	10	14476	12.9746	0.00362072	0.000402951	0.00648966
INTERPRO	IPR003587:Hint domain N-terminal	7	0.661001	4.18371e-06	WBGENE00006947, WBGENE00006950, WBGENE00001984, WBGENE00006954, WBGENE00006952, WBGENE00001690, WBGENE00004264	781	10	14476	12.9746	0.00362072	0.000402951	0.00648966
INTERPRO	IPR001767:Hint domain	7	0.661001	4.18371e-06	WBGENE00006947, WBGENE00006950, WBGENE00001984, WBGENE00006954, WBGENE00006952, WBGENE00001690, WBGENE00004264	781	10	14476	12.9746	0.00362072	0.000402951	0.00648966
SMART	SM00306:HintN	7	0.661001	2.12275e-05	WBGENE00006947, WBGENE00006950, WBGENE00001984, WBGENE00006954, WBGENE00006952, WBGENE00001690, WBGENE00004264	408	10	5688	9.75882	0.00434223	0.00217348	0.0267108
SMART	SM00305:HintC	7	0.661001	2.12275e-05	WBGENE00006947, WBGENE00006950, WBGENE00001984, WBGENE00006954, WBGENE00006952, WBGENE00001690, WBGENE00004264	408	10	5688	9.75882	0.00434223	0.00217348	0.0267108
INTERPRO	IPR006141:Intein splice site	6	0.566572	4.71157e-05	WBGENE00006947, WBGENE00006950, WBGENE00006954, WBGENE00006952, WBGENE00001690, WBGENE00004264	781	9	14476	12.3568	0.0400272	0.0031374	0.0730618
GOTERM_BP_DIRECT	GO:0016539~intein-mediated protein splicing	6	0.566572	6.1301e-05	WBGENE00006947, WBGENE00006950, WBGENE00006954, WBGENE00006952, WBGENE00001690, WBGENE00004264	663	9	11627	11.6913	0.0404762	0.0068627	0.0919377
Annotation Cluster 4	Enrichment Score: 3.8584619557905966
Category	Term	Count	%	PValue	Genes	List Total	Pop Hits	Pop Total	Fold Enrichment	Bonferroni	Benjamini	FDR
GOTERM_BP_DIRECT	GO:0071470~cellular response to osmotic stress	7	0.661001	0.000107002	WBGENE00000664, WBGENE00000717, WBGENE00000718, WBGENE00000599, WBGENE00000749, WBGENE00005016, WBGENE00001067	663	15	11627	8.18391	0.0695836	0.00897486	0.160427
GOTERM_CC_DIRECT	GO:0071944~cell periphery	8	0.75543	0.000152422	WBGENE00000664, WBGENE00000717, WBGENE00000718, WBGENE00000599, WBGENE00000749, WBGENE00005016, WBGENE00000497, WBGENE00001067	589	24	11373	6.43633	0.0270651	0.00342388	0.187584
GOTERM_BP_DIRECT	GO:0009650~UV protection	7	0.661001	0.000162996	WBGENE00000664, WBGENE00000717, WBGENE00000718, WBGENE00000599, WBGENE00000749, WBGENE00005016, WBGENE00001067	663	16	11627	7.67242	0.104048	0.0121333	0.244283
Annotation Cluster 5	Enrichment Score: 3.3583738213478127
Category	Term	Count	%	PValue	Genes	List Total	Pop Hits	Pop Total	Fold Enrichment	Bonferroni	Benjamini	FDR
GOTERM_BP_DIRECT	GO:0010951~negative regulation of endopeptidase activity	13	1.22757	5.79777e-05	WBGENE00008735, WBGENE00017937, WBGENE00020702, WBGENE00020017, WBGENE00012186, WBGENE00008449, WBGENE00023486, WBGENE00012814, WBGENE00000535, WBGENE00013965, WBGENE00000255, WBGENE00009331, WBGENE00010738	663	56	11627	4.07108	0.0383244	0.00778515	0.0869555
INTERPRO	IPR002223:Proteinase inhibitor I2, Kunitz metazoa	10	0.944287	0.000220821	WBGENE00020702, WBGENE00020017, WBGENE00017937, WBGENE00012186, WBGENE00008449, WBGENE00012814, WBGENE00013965, WBGENE00000255, WBGENE00009331, WBGENE00010738	781	40	14476	4.6338	0.174258	0.010581	0.341994
SMART	SM00131:KU	10	0.944287	0.00138248	WBGENE00020702, WBGENE00020017, WBGENE00017937, WBGENE00012186, WBGENE00008449, WBGENE00012814, WBGENE00013965, WBGENE00000255, WBGENE00009331, WBGENE00010738	408	39	5688	3.57466	0.246935	0.0461676	1.72593
GOTERM_MF_DIRECT	GO:0004867~serine-type endopeptidase inhibitor activity	10	0.944287	0.00208231	WBGENE00020702, WBGENE00020017, WBGENE00017937, WBGENE00012186, WBGENE00008449, WBGENE00012814, WBGENE00013965, WBGENE00000255, WBGENE00009331, WBGENE00010738	576	48	9479	3.42846	0.526844	0.0797848	2.82111
Annotation Cluster 6	Enrichment Score: 3.1666841700456505
Category	Term	Count	%	PValue	Genes	List Total	Pop Hits	Pop Total	Fold Enrichment	Bonferroni	Benjamini	FDR
INTERPRO	IPR013098:Immunoglobulin I-set	11	1.03872	7.36398e-05	WBGENE00001000, WBGENE00001863, WBGENE00019727, WBGENE00006980, WBGENE00006436, WBGENE00018215, WBGENE00006759, WBGENE00002243, WBGENE00016354, WBGENE00006820, WBGENE00017657	781	43	14476	4.74157	0.0618525	0.00455019	0.11417
INTERPRO	IPR003598:Immunoglobulin subtype 2	11	1.03872	0.000332096	WBGENE00001000, WBGENE00001863, WBGENE00006983, WBGENE00006980, WBGENE00006436, WBGENE00018215, WBGENE00006759, WBGENE00002243, WBGENE00016354, WBGENE00006820, WBGENE00017657	781	51	14476	3.99779	0.250219	0.0142956	0.513913
INTERPRO	IPR003599:Immunoglobulin subtype	11	1.03872	0.000391621	WBGENE00001000, WBGENE00001863, WBGENE00006983, WBGENE00006980, WBGENE00006436, WBGENE00018215, WBGENE00006759, WBGENE00002243, WBGENE00016354, WBGENE00006820, WBGENE00017657	781	52	14476	3.92091	0.287946	0.0146568	0.605766
INTERPRO	IPR007110:Immunoglobulin-like domain	13	1.22757	0.0011303	WBGENE00001863, WBGENE00001000, WBGENE00006983, WBGENE00019727, WBGENE00006980, WBGENE00006436, WBGENE00018215, WBGENE00006759, WBGENE00006820, WBGENE00002243, WBGENE00007764, WBGENE00016354, WBGENE00017657	781	80	14476	3.01197	0.624887	0.0370103	1.73904
SMART	SM00408:IGc2	11	1.03872	0.00282024	WBGENE00001000, WBGENE00001863, WBGENE00006983, WBGENE00006980, WBGENE00006436, WBGENE00018215, WBGENE00006759, WBGENE00002243, WBGENE00016354, WBGENE00006820, WBGENE00017657	408	51	5688	3.00692	0.439523	0.0793815	3.49177
SMART	SM00409:IG	11	1.03872	0.0032747	WBGENE00001000, WBGENE00001863, WBGENE00006983, WBGENE00006980, WBGENE00006436, WBGENE00018215, WBGENE00006759, WBGENE00002243, WBGENE00016354, WBGENE00006820, WBGENE00017657	408	52	5688	2.9491	0.489526	0.0806164	4.04382
Annotation Cluster 7	Enrichment Score: 3.0079197550736683
Category	Term	Count	%	PValue	Genes	List Total	Pop Hits	Pop Total	Fold Enrichment	Bonferroni	Benjamini	FDR
INTERPRO	IPR024079:Metallopeptidase, catalytic domain	15	1.41643	0.000345932	WBGENE00003542, WBGENE00003545, WBGENE00003527, WBGENE00003554, WBGENE00003526, WBGENE00003534, WBGENE00003533, WBGENE00017842, WBGENE00017550, WBGENE00000082, WBGENE00013926, WBGENE00001650, WBGENE00018227, WBGENE00003552, WBGENE00003248	781	91	14476	3.05525	0.259163	0.014183	0.535271
UP_SEQ_FEATURE	metal ion-binding site:Zinc; catalytic	13	1.22757	0.000884108	WBGENE00003542, WBGENE00003545, WBGENE00003554, WBGENE00003527, WBGENE00003526, WBGENE00003534, WBGENE00003533, WBGENE00017550, WBGENE00013926, WBGENE00001650, WBGENE00003248, WBGENE00015360, WBGENE00003552	224	65	3383	3.02054	0.463024	0.116939	1.32578
GOTERM_MF_DIRECT	GO:0004222~metalloendopeptidase activity	17	1.60529	0.00102211	WBGENE00003542, WBGENE00003545, WBGENE00003527, WBGENE00003554, WBGENE00003526, WBGENE00003534, WBGENE00003533, WBGENE00017842, WBGENE00017550, WBGENE00000082, WBGENE00013926, WBGENE00001650, WBGENE00018227, WBGENE00012158, WBGENE00015360, WBGENE00003552, WBGENE00003248	576	111	9479	2.52038	0.307278	0.051095	1.39411
GOTERM_MF_DIRECT	GO:0008237~metallopeptidase activity	18	1.69972	0.0029739	WBGENE00003542, WBGENE00003545, WBGENE00003527, WBGENE00003554, WBGENE00003526, WBGENE00007139, WBGENE00003534, WBGENE00003533, WBGENE00017842, WBGENE00017550, WBGENE00000082, WBGENE00000039, WBGENE00012776, WBGENE00013926, WBGENE00001650, WBGENE00018227, WBGENE00003552, WBGENE00003248	576	134	9479	2.21059	0.656724	0.101404	4.00631
Annotation Cluster 8	Enrichment Score: 2.756700780468423
Category	Term	Count	%	PValue	Genes	List Total	Pop Hits	Pop Total	Fold Enrichment	Bonferroni	Benjamini	FDR
INTERPRO	IPR000299:FERM domain	7	0.661001	0.000355508	WBGENE00013955, WBGENE00002039, WBGENE00006771, WBGENE00003143, WBGENE00002037, WBGENE00004213, WBGENE00001489	781	19	14476	6.82876	0.26529	0.013915	0.55005
INTERPRO	IPR019748:FERM central domain	7	0.661001	0.000648152	WBGENE00013955, WBGENE00002039, WBGENE00006771, WBGENE00003143, WBGENE00002037, WBGENE00004213, WBGENE00001489	781	21	14476	6.1784	0.430006	0.0231499	1.00071
INTERPRO	IPR019749:Band 4.1 domain	6	0.566572	0.00353029	WBGENE00002039, WBGENE00006771, WBGENE00003143, WBGENE00002037, WBGENE00004213, WBGENE00001489	781	20	14476	5.56056	0.953401	0.0838774	5.33818
SMART	SM00295:B41	6	0.566572	0.0115574	WBGENE00002039, WBGENE00006771, WBGENE00003143, WBGENE00002037, WBGENE00004213, WBGENE00001489	408	20	5688	4.18235	0.907733	0.180113	13.6095
Annotation Cluster 9	Enrichment Score: 2.6180793860660523
Category	Term	Count	%	PValue	Genes	List Total	Pop Hits	Pop Total	Fold Enrichment	Bonferroni	Benjamini	FDR
INTERPRO	IPR001657:Hedgehog protein	5	0.472144	0.000114991	WBGENE00006947, WBGENE00006950, WBGENE00006954, WBGENE00006952, WBGENE00004264	781	6	14476	15.446	0.0948935	0.00621204	0.178227
UP_SEQ_FEATURE	site:Cleavage; by autolysis	4	0.377715	0.0010761	WBGENE00006947, WBGENE00006950, WBGENE00006954, WBGENE00006952	224	4	3383	15.1027	0.530885	0.118518	1.61151
UP_SEQ_FEATURE	site:Essential for auto-cleavage	4	0.377715	0.0010761	WBGENE00006947, WBGENE00006950, WBGENE00006954, WBGENE00006952	224	4	3383	15.1027	0.530885	0.118518	1.61151
UP_SEQ_FEATURE	site:Involved in auto-cleavage	4	0.377715	0.0010761	WBGENE00006947, WBGENE00006950, WBGENE00006954, WBGENE00006952	224	4	3383	15.1027	0.530885	0.118518	1.61151
GOTERM_BP_DIRECT	GO:0007267~cell-cell signaling	5	0.472144	0.00249056	WBGENE00006947, WBGENE00006950, WBGENE00006954, WBGENE00006952, WBGENE00004264	663	11	11627	7.97134	0.813762	0.105999	3.67242
UP_KEYWORDS	Autocatalytic cleavage	4	0.377715	0.00424852	WBGENE00006947, WBGENE00006950, WBGENE00006954, WBGENE00006952	1059	7	20248	10.9257	0.580438	0.0471068	5.21294
GOTERM_BP_DIRECT	GO:0007367~segment polarity determination	3	0.283286	0.0179838	WBGENE00006947, WBGENE00006950, WBGENE00006954	663	4	11627	13.1527	0.999995	0.364291	23.8365
GOTERM_BP_DIRECT	GO:0016540~protein autoprocessing	3	0.283286	0.0416605	WBGENE00006947, WBGENE00006950, WBGENE00006954	663	6	11627	8.76848	1	0.549182	47.1904
Annotation Cluster 10	Enrichment Score: 2.4939639252950068
Category	Term	Count	%	PValue	Genes	List Total	Pop Hits	Pop Total	Fold Enrichment	Bonferroni	Benjamini	FDR
INTERPRO	IPR001881:EGF-like calcium-binding	9	0.849858	0.00134161	WBGENE00001863, WBGENE00012917, WBGENE00003071, WBGENE00003738, WBGENE00004963, WBGENE00018547, WBGENE00000792, WBGENE00022816, WBGENE00001148	781	41	14476	4.0687	0.687751	0.0407176	2.06099
INTERPRO	IPR018097:EGF-like calcium-binding, conserved site	7	0.661001	0.00326	WBGENE00001863, WBGENE00012917, WBGENE00003071, WBGENE00003738, WBGENE00018547, WBGENE00000792, WBGENE00022816	781	28	14476	4.6338	0.941048	0.0798935	4.93909
SMART	SM00179:EGF_CA	9	0.849858	0.00753815	WBGENE00001863, WBGENE00012917, WBGENE00003071, WBGENE00003738, WBGENE00004963, WBGENE00018547, WBGENE00000792, WBGENE00022816, WBGENE00001148	408	41	5688	3.06026	0.788001	0.143685	9.08309
Annotation Cluster 11	Enrichment Score: 2.266818106838956
Category	Term	Count	%	PValue	Genes	List Total	Pop Hits	Pop Total	Fold Enrichment	Bonferroni	Benjamini	FDR
INTERPRO	IPR001660:Sterile alpha motif domain	6	0.566572	0.00213382	WBGENE00006575, WBGENE00015480, WBGENE00022538, WBGENE00011904, WBGENE00006444, WBGENE00003516	781	18	14476	6.1784	0.843077	0.0598665	3.25927
SMART	SM00454:SAM	6	0.566572	0.00551101	WBGENE00006575, WBGENE00015480, WBGENE00022538, WBGENE00011904, WBGENE00006444, WBGENE00003516	408	17	5688	4.92042	0.677896	0.118276	6.71826
INTERPRO	IPR013761:Sterile alpha motif/pointed domain	6	0.566572	0.0134634	WBGENE00006575, WBGENE00015480, WBGENE00022538, WBGENE00011904, WBGENE00006444, WBGENE00003516	781	27	14476	4.11894	0.999992	0.221234	18.9631
Annotation Cluster 12	Enrichment Score: 2.2551287701429783
Category	Term	Count	%	PValue	Genes	List Total	Pop Hits	Pop Total	Fold Enrichment	Bonferroni	Benjamini	FDR
INTERPRO	IPR020894:Cadherin conserved site	5	0.472144	0.00203515	WBGENE00022103, WBGENE00000397, WBGENE00017576, WBGENE00000395, WBGENE00000402	781	11	14476	8.4251	0.829031	0.0590883	3.11077
INTERPRO	IPR002126:Cadherin	5	0.472144	0.00542337	WBGENE00022103, WBGENE00000397, WBGENE00017576, WBGENE00000395, WBGENE00000402	781	14	14476	6.61972	0.991039	0.116687	8.08972
GOTERM_BP_DIRECT	GO:0007156~homophilic cell adhesion via plasma membrane adhesion molecules	5	0.472144	0.00658886	WBGENE00022103, WBGENE00000397, WBGENE00017576, WBGENE00000395, WBGENE00000402	663	14	11627	6.2632	0.988387	0.230561	9.44273
SMART	SM00112:CA	5	0.472144	0.00805526	WBGENE00022103, WBGENE00000397, WBGENE00017576, WBGENE00000395, WBGENE00000402	408	12	5688	5.80882	0.809483	0.139919	9.67745
INTERPRO	IPR015919:Cadherin-like	5	0.472144	0.00904899	WBGENE00022103, WBGENE00000397, WBGENE00017576, WBGENE00000395, WBGENE00000402	781	16	14476	5.79225	0.999622	0.167468	13.1518
Annotation Cluster 13	Enrichment Score: 2.134049837454412
Category	Term	Count	%	PValue	Genes	List Total	Pop Hits	Pop Total	Fold Enrichment	Bonferroni	Benjamini	FDR
UP_KEYWORDS	LIM domain	7	0.661001	0.00404553	WBGENE00012379, WBGENE00018367, WBGENE00003089, WBGENE00006824, WBGENE00017904, WBGENE00013289, WBGENE00001132	1059	30	20248	4.46132	0.562624	0.0474806	4.96967
INTERPRO	IPR001781:Zinc finger, LIM-type	7	0.661001	0.00555367	WBGENE00012379, WBGENE00018367, WBGENE00003089, WBGENE00006824, WBGENE00017904, WBGENE00013289, WBGENE00001132	781	31	14476	4.18537	0.992001	0.116449	8.27632
SMART	SM00132:LIM	7	0.661001	0.0176317	WBGENE00012379, WBGENE00018367, WBGENE00003089, WBGENE00006824, WBGENE00017904, WBGENE00013289, WBGENE00001132	408	30	5688	3.25294	0.973924	0.193067	20.058
Annotation Cluster 14	Enrichment Score: 1.8430551489734972
Category	Term	Count	%	PValue	Genes	List Total	Pop Hits	Pop Total	Fold Enrichment	Bonferroni	Benjamini	FDR
INTERPRO	IPR001506:Peptidase M12A, astacin	8	0.75543	0.00503888	WBGENE00003542, WBGENE00003545, WBGENE00003527, WBGENE00003554, WBGENE00003526, WBGENE00003534, WBGENE00003533, WBGENE00003552	781	40	14476	3.70704	0.987472	0.111634	7.53701
INTERPRO	IPR006026:Peptidase, metallopeptidase	8	0.75543	0.0122859	WBGENE00003542, WBGENE00003545, WBGENE00003527, WBGENE00003554, WBGENE00003526, WBGENE00003534, WBGENE00003533, WBGENE00003552	781	47	14476	3.15493	0.999978	0.207843	17.4496
SMART	SM00235:ZnMc	8	0.75543	0.0477633	WBGENE00003542, WBGENE00003545, WBGENE00003527, WBGENE00003554, WBGENE00003526, WBGENE00003534, WBGENE00003533, WBGENE00003552	408	47	5688	2.37297	0.999956	0.379831	45.9852
Annotation Cluster 15	Enrichment Score: 1.7003341630883557
Category	Term	Count	%	PValue	Genes	List Total	Pop Hits	Pop Total	Fold Enrichment	Bonferroni	Benjamini	FDR
INTERPRO	IPR001251:CRAL-TRIO domain	5	0.472144	0.00904899	WBGENE00008987, WBGENE00009241, WBGENE00020847, WBGENE00023500, WBGENE00007925	781	16	14476	5.79225	0.999622	0.167468	13.1518
SMART	SM00516:SEC14	5	0.472144	0.0145309	WBGENE00008987, WBGENE00009241, WBGENE00020847, WBGENE00023500, WBGENE00007925	408	14	5688	4.97899	0.950248	0.181307	16.8237
INTERPRO	IPR009038:GOLD	4	0.377715	0.0602704	WBGENE00008987, WBGENE00020847, WBGENE00023500, WBGENE00007925	781	17	14476	4.36123	1	0.558067	61.8745
Annotation Cluster 16	Enrichment Score: 1.689007025471522
Category	Term	Count	%	PValue	Genes	List Total	Pop Hits	Pop Total	Fold Enrichment	Bonferroni	Benjamini	FDR
KEGG_PATHWAY	cel01040:Biosynthesis of unsaturated fatty acids	4	0.377715	0.00710406	WBGENE00001150, WBGENE00001397, WBGENE00001398, WBGENE00001399	90	14	3022	9.59365	0.401493	0.0707069	7.15218
INTERPRO	IPR015876:Fatty acid desaturase, type 1, core	3	0.283286	0.0083876	WBGENE00001397, WBGENE00001398, WBGENE00001399	781	3	14476	18.5352	0.999326	0.159597	12.2483
GOTERM_BP_DIRECT	GO:0042759~long-chain fatty acid biosynthetic process	3	0.283286	0.0179838	WBGENE00001397, WBGENE00001398, WBGENE00001399	663	4	11627	13.1527	0.999995	0.364291	23.8365
GOTERM_MF_DIRECT	GO:0016717~oxidoreductase activity, acting on paired donors, with oxidation of a pair of donors resulting in the reduction of molecular oxygen to two molecules of water	3	0.283286	0.0203053	WBGENE00001397, WBGENE00001398, WBGENE00001399	576	4	9479	12.3424	0.999367	0.368899	24.5446
GOTERM_MF_DIRECT	GO:0004768~stearoyl-CoA 9-desaturase activity	3	0.283286	0.0468046	WBGENE00001397, WBGENE00001398, WBGENE00001399	576	6	9479	8.2283	1	0.577024	48.2153
GOTERM_BP_DIRECT	GO:0006636~unsaturated fatty acid biosynthetic process	3	0.283286	0.0721164	WBGENE00001397, WBGENE00001398, WBGENE00001399	663	8	11627	6.57636	1	0.716688	67.4714
Annotation Cluster 17	Enrichment Score: 1.6723747462380794
Category	Term	Count	%	PValue	Genes	List Total	Pop Hits	Pop Total	Fold Enrichment	Bonferroni	Benjamini	FDR
INTERPRO	IPR009020:Proteinase inhibitor, propeptide	5	0.472144	0.00203515	WBGENE00020283, WBGENE00021213, WBGENE00020281, WBGENE00002232, WBGENE00011235	781	11	14476	8.4251	0.829031	0.0590883	3.11077
INTERPRO	IPR003146:Proteinase inhibitor, carboxypeptidase propeptide	4	0.377715	0.00711551	WBGENE00020283, WBGENE00021213, WBGENE00020281, WBGENE00011235	781	8	14476	9.26761	0.997953	0.143396	10.4857
UP_KEYWORDS	Carboxypeptidase	5	0.472144	0.0217671	WBGENE00020283, WBGENE00021213, WBGENE00020281, WBGENE00011235, WBGENE00018271	1059	21	20248	4.55236	0.988774	0.170609	24.1745
INTERPRO	IPR000834:Peptidase M14, carboxypeptidase A	4	0.377715	0.036337	WBGENE00020283, WBGENE00021213, WBGENE00020281, WBGENE00011235	781	14	14476	5.29577	1	0.419528	43.6824
GOTERM_MF_DIRECT	GO:0004180~carboxypeptidase activity	5	0.472144	0.0409767	WBGENE00020283, WBGENE00021213, WBGENE00020281, WBGENE00011235, WBGENE00018271	576	22	9479	3.74014	1	0.565898	43.6955
SMART	SM00631:Zn_pept	4	0.377715	0.0607491	WBGENE00020283, WBGENE00021213, WBGENE00020281, WBGENE00011235	408	13	5688	4.28959	0.999997	0.427993	54.557
GOTERM_MF_DIRECT	GO:0004181~metallocarboxypeptidase activity	4	0.377715	0.0689201	WBGENE00020283, WBGENE00021213, WBGENE00020281, WBGENE00011235	576	16	9479	4.11415	1	0.641365	62.4819
Annotation Cluster 18	Enrichment Score: 1.4391377926297106
Category	Term	Count	%	PValue	Genes	List Total	Pop Hits	Pop Total	Fold Enrichment	Bonferroni	Benjamini	FDR
UP_SEQ_FEATURE	repeat:12	3	0.283286	0.0124152	WBGENE00018297, WBGENE00009982, WBGENE00009983	224	3	3383	15.1027	0.999847	0.623122	17.1807
UP_SEQ_FEATURE	repeat:11	3	0.283286	0.0124152	WBGENE00018297, WBGENE00009982, WBGENE00009983	224	3	3383	15.1027	0.999847	0.623122	17.1807
UP_SEQ_FEATURE	repeat:10	3	0.283286	0.0124152	WBGENE00018297, WBGENE00009982, WBGENE00009983	224	3	3383	15.1027	0.999847	0.623122	17.1807
UP_SEQ_FEATURE	region of interest:12 X 4 AA repeats of A-A-P-[AVI]	3	0.283286	0.0124152	WBGENE00018297, WBGENE00009982, WBGENE00009983	224	3	3383	15.1027	0.999847	0.623122	17.1807
UP_SEQ_FEATURE	repeat:8	3	0.283286	0.0124152	WBGENE00018297, WBGENE00009982, WBGENE00009983	224	3	3383	15.1027	0.999847	0.623122	17.1807
UP_SEQ_FEATURE	repeat:9	3	0.283286	0.0124152	WBGENE00018297, WBGENE00009982, WBGENE00009983	224	3	3383	15.1027	0.999847	0.623122	17.1807
UP_SEQ_FEATURE	chain:Cuticlin-2	3	0.283286	0.0124152	WBGENE00018297, WBGENE00009982, WBGENE00009983	224	3	3383	15.1027	0.999847	0.623122	17.1807
UP_SEQ_FEATURE	repeat:7	3	0.283286	0.0237543	WBGENE00018297, WBGENE00009982, WBGENE00009983	224	4	3383	11.327	1	0.815495	30.4247
UP_SEQ_FEATURE	repeat:2	4	0.377715	0.0713847	WBGENE00018297, WBGENE00000942, WBGENE00009982, WBGENE00009983	224	15	3383	4.02738	1	0.968913	67.291
UP_SEQ_FEATURE	repeat:1	4	0.377715	0.0713847	WBGENE00018297, WBGENE00000942, WBGENE00009982, WBGENE00009983	224	15	3383	4.02738	1	0.968913	67.291
UP_SEQ_FEATURE	repeat:5	3	0.283286	0.0729032	WBGENE00018297, WBGENE00009982, WBGENE00009983	224	7	3383	6.47258	1	0.964062	68.0889
UP_SEQ_FEATURE	repeat:6	3	0.283286	0.0729032	WBGENE00018297, WBGENE00009982, WBGENE00009983	224	7	3383	6.47258	1	0.964062	68.0889
UP_SEQ_FEATURE	repeat:3	3	0.283286	0.0930867	WBGENE00018297, WBGENE00009982, WBGENE00009983	224	8	3383	5.6635	1	0.977986	77.1072
UP_SEQ_FEATURE	repeat:4	3	0.283286	0.0930867	WBGENE00018297, WBGENE00009982, WBGENE00009983	224	8	3383	5.6635	1	0.977986	77.1072
UP_SEQ_FEATURE	compositionally biased region:Poly-Pro	4	0.377715	0.110934	WBGENE00018297, WBGENE00006952, WBGENE00009982, WBGENE00009983	224	18	3383	3.35615	1	0.983966	83.039
UP_SEQ_FEATURE	compositionally biased region:Poly-Gly	3	0.283286	0.334838	WBGENE00018297, WBGENE00009982, WBGENE00009983	224	18	3383	2.51711	1	0.999871	99.7871
Annotation Cluster 19	Enrichment Score: 1.3651174434220785
Category	Term	Count	%	PValue	Genes	List Total	Pop Hits	Pop Total	Fold Enrichment	Bonferroni	Benjamini	FDR
GOTERM_MF_DIRECT	GO:0004364~glutathione transferase activity	7	0.661001	0.00480308	WBGENE00001768, WBGENE00001749, WBGENE00001790, WBGENE00001755, WBGENE00001756, WBGENE00001753, WBGENE00014251	576	27	9479	4.26653	0.822442	0.124499	6.39604
INTERPRO	IPR004046:Glutathione S-transferase, C-terminal	7	0.661001	0.0596168	WBGENE00001768, WBGENE00001749, WBGENE00001790, WBGENE00001755, WBGENE00001761, WBGENE00001756, WBGENE00001753	781	52	14476	2.49512	1	0.559518	61.461
INTERPRO	IPR004045:Glutathione S-transferase, N-terminal	7	0.661001	0.0692169	WBGENE00001768, WBGENE00001749, WBGENE00001790, WBGENE00001755, WBGENE00001761, WBGENE00001756, WBGENE00001753	781	54	14476	2.40271	1	0.593955	67.1321
INTERPRO	IPR010987:Glutathione S-transferase, C-terminal-like	7	0.661001	0.174755	WBGENE00001768, WBGENE00001749, WBGENE00001790, WBGENE00001755, WBGENE00001761, WBGENE00001756, WBGENE00001753	781	70	14476	1.85352	1	0.842813	94.9182
Annotation Cluster 20	Enrichment Score: 1.3084268373527745
Category	Term	Count	%	PValue	Genes	List Total	Pop Hits	Pop Total	Fold Enrichment	Bonferroni	Benjamini	FDR
INTERPRO	IPR001609:Myosin head, motor domain	5	0.472144	0.0139669	WBGENE00012437, WBGENE00002039, WBGENE00002037, WBGENE00003515, WBGENE00003514	781	18	14476	5.14867	0.999995	0.224351	19.6023
UP_SEQ_FEATURE	domain:Myosin head-like	3	0.283286	0.0237543	WBGENE00002039, WBGENE00003515, WBGENE00003514	224	4	3383	11.327	1	0.815495	30.4247
UP_SEQ_FEATURE	region of interest:Actin-binding	3	0.283286	0.0237543	WBGENE00002039, WBGENE00003515, WBGENE00003514	224	4	3383	11.327	1	0.815495	30.4247
GOTERM_CC_DIRECT	GO:0016459~myosin complex	5	0.472144	0.032969	WBGENE00012437, WBGENE00002039, WBGENE00002037, WBGENE00003515, WBGENE00003514	589	24	11373	4.02271	0.997605	0.298804	33.8298
SMART	SM00242:MYSc	5	0.472144	0.0354155	WBGENE00012437, WBGENE00002039, WBGENE00002037, WBGENE00003515, WBGENE00003514	408	18	5688	3.87255	0.999384	0.322297	36.4774
GOTERM_MF_DIRECT	GO:0003774~motor activity	5	0.472144	0.0614955	WBGENE00012437, WBGENE00002039, WBGENE00002037, WBGENE00003515, WBGENE00003514	576	25	9479	3.29132	1	0.645014	58.1597
INTERPRO	IPR027401:Myosin-like IQ motif-containing domain	3	0.283286	0.081153	WBGENE00012437, WBGENE00003515, WBGENE00003514	781	9	14476	6.1784	1	0.629021	73.0957
UP_KEYWORDS	Myosin	4	0.377715	0.104755	WBGENE00012437, WBGENE00002039, WBGENE00003515, WBGENE00003514	1059	22	20248	3.47635	1	0.431272	75.1291
UP_KEYWORDS	Motor protein	4	0.377715	0.3483	WBGENE00012437, WBGENE00002039, WBGENE00003515, WBGENE00003514	1059	40	20248	1.91199	1	0.783984	99.5411

## Sheet: S1H DAVID of DOWN in HS Genes
DAVID 6.8 FUNCTIONAL ANNOTATION CLUSTERING HIGH STRINGENCY
Annotation Cluster 1	Enrichment Score: 14.02158212865641
Category	Term	Count	%	PValue	Genes	List Total	Pop Hits	Pop Total	Fold Enrichment	Bonferroni	Benjamini	FDR
UP_KEYWORDS	Cell cycle	35	4.38048	2.88216e-18	WBGENE00000156, WBGENE00000465, WBGENE00009179, WBGENE00019630, WBGENE00004208, WBGENE00015102, WBGENE00000868, WBGENE00009385, WBGENE00003037, WBGENE00001281, WBGENE00000388, WBGENE00000386, WBGENE00003157, WBGENE00003158, WBGENE00000804, WBGENE00001051, WBGENE00015235, WBGENE00004738, WBGENE00002985, WBGENE00000405, WBGENE00000144, WBGENE00000145, WBGENE00016421, WBGENE00004296, WBGENE00007710,…	799	137	20248	6.47415	5.8796e-16	5.8796e-16	3.6242e-15
UP_KEYWORDS	Cell division	28	3.50438	1.30293e-14	WBGENE00000156, WBGENE00000465, WBGENE00009179, WBGENE00019630, WBGENE00004208, WBGENE00000868, WBGENE00015102, WBGENE00001281, WBGENE00000388, WBGENE00000386, WBGENE00000804, WBGENE00001051, WBGENE00015235, WBGENE00004738, WBGENE00002985, WBGENE00000405, WBGENE00000144, WBGENE00000145, WBGENE00016421, WBGENE00003183, WBGENE00003184, WBGENE00004241, WBGENE00004243, WBGENE00004242, WBGENE00017132,…	799	110	20248	6.45061	2.64988e-12	1.32494e-12	1.63314e-11
GOTERM_BP_DIRECT	GO:0007049~cell cycle	33	4.13016	1.05504e-13	WBGENE00000156, WBGENE00000465, WBGENE00009179, WBGENE00019630, WBGENE00004208, WBGENE00015102, WBGENE00000868, WBGENE00009385, WBGENE00003037, WBGENE00001281, WBGENE00000388, WBGENE00000386, WBGENE00003157, WBGENE00003158, WBGENE00000804, WBGENE00001051, WBGENE00015235, WBGENE00004738, WBGENE00002985, WBGENE00000405, WBGENE00000144, WBGENE00000145, WBGENE00004296, WBGENE00003183, WBGENE00004241,…	565	140	11627	4.85071	7.92089e-11	3.96044e-11	1.60549e-10
GOTERM_BP_DIRECT	GO:0051301~cell division	31	3.87985	2.06902e-12	WBGENE00000156, WBGENE00000465, WBGENE00009179, WBGENE00019630, WBGENE00004208, WBGENE00015102, WBGENE00000868, WBGENE00009385, WBGENE00001281, WBGENE00000388, WBGENE00000386, WBGENE00000804, WBGENE00001051, WBGENE00015235, WBGENE00004738, WBGENE00002985, WBGENE00000405, WBGENE00000144, WBGENE00000145, WBGENE00016421, WBGENE00003183, WBGENE00004241, WBGENE00003184, WBGENE00004243, WBGENE00004181,…	565	137	11627	4.65651	1.55383e-09	5.17943e-10	3.14956e-09
Annotation Cluster 2	Enrichment Score: 4.309196975218798
Category	Term	Count	%	PValue	Genes	List Total	Pop Hits	Pop Total	Fold Enrichment	Bonferroni	Benjamini	FDR
UP_KEYWORDS	Nucleosome core	14	1.75219	5.6856e-06	WBGENE00001941, WBGENE00001883, WBGENE00001884, WBGENE00001887, WBGENE00001888, WBGENE00010036, WBGENE00001934, WBGENE00001922, WBGENE00001935, WBGENE00001905, WBGENE00001936, WBGENE00001937, WBGENE00001920, WBGENE00001930	799	74	20248	4.79437	0.00115919	0.000144973	0.00714917
GOTERM_BP_DIRECT	GO:0006334~nucleosome assembly	15	1.87735	1.68794e-05	WBGENE00001941, WBGENE00001883, WBGENE00001884, WBGENE00001887, WBGENE00011532, WBGENE00001888, WBGENE00010036, WBGENE00001934, WBGENE00001922, WBGENE00001905, WBGENE00001936, WBGENE00001937, WBGENE00001920, WBGENE00001930, WBGENE00020588	565	77	11627	4.00885	0.0125965	0.000974645	0.0256917
GOTERM_CC_DIRECT	GO:0000786~nucleosome	14	1.75219	8.65825e-05	WBGENE00001941, WBGENE00001883, WBGENE00001884, WBGENE00001887, WBGENE00001888, WBGENE00010036, WBGENE00001934, WBGENE00001922, WBGENE00001935, WBGENE00001905, WBGENE00001936, WBGENE00001937, WBGENE00001920, WBGENE00001930	476	90	11373	3.71667	0.0179338	0.00225951	0.109249
UP_KEYWORDS	Methylation	11	1.37672	0.000697667	WBGENE00001941, WBGENE00001934, WBGENE00001935, WBGENE00001883, WBGENE00001884, WBGENE00001905, WBGENE00001937, WBGENE00001887, WBGENE00001888, WBGENE00001920, WBGENE00001930	799	75	20248	3.71678	0.132703	0.00746535	0.873755
Annotation Cluster 3	Enrichment Score: 4.277797718290122
Category	Term	Count	%	PValue	Genes	List Total	Pop Hits	Pop Total	Fold Enrichment	Bonferroni	Benjamini	FDR
INTERPRO	IPR001208:Mini-chromosome maintenance, DNA-dependent ATPase	6	0.750939	7.15081e-07	WBGENE00003159, WBGENE00003157, WBGENE00003158, WBGENE00003154, WBGENE00003156, WBGENE00003155	604	6	14476	23.9669	0.000587624	0.000293855	0.00110156
INTERPRO	IPR018525:Mini-chromosome maintenance, conserved site	6	0.750939	7.15081e-07	WBGENE00003159, WBGENE00003157, WBGENE00003158, WBGENE00003154, WBGENE00003156, WBGENE00003155	604	6	14476	23.9669	0.000587624	0.000293855	0.00110156
GOTERM_CC_DIRECT	GO:0042555~MCM complex	6	0.750939	7.21485e-07	WBGENE00003159, WBGENE00003157, WBGENE00003158, WBGENE00003154, WBGENE00003156, WBGENE00003155	476	6	11373	23.8929	0.000150779	5.02622e-05	0.000910818
SMART	SM00350:MCM	6	0.750939	1.94973e-06	WBGENE00003159, WBGENE00003157, WBGENE00003158, WBGENE00003154, WBGENE00003156, WBGENE00003155	292	6	5688	19.4795	0.000333348	0.000333348	0.00238096
GOTERM_MF_DIRECT	GO:0003678~DNA helicase activity	7	0.876095	0.000538855	WBGENE00003159, WBGENE00003157, WBGENE00003158, WBGENE00010839, WBGENE00003154, WBGENE00003156, WBGENE00003155	495	21	9479	6.38316	0.207299	0.0379782	0.757084
UP_KEYWORDS	Helicase	8	1.00125	0.0319328	WBGENE00003159, WBGENE00003157, WBGENE00000479, WBGENE00003158, WBGENE00010839, WBGENE00003154, WBGENE00003156, WBGENE00003155	799	77	20248	2.6329	0.998667	0.186893	33.5083
GOTERM_MF_DIRECT	GO:0004386~helicase activity	9	1.12641	0.0917898	WBGENE00003159, WBGENE00003157, WBGENE00000479, WBGENE00003158, WBGENE00020263, WBGENE00010839, WBGENE00003154, WBGENE00003156, WBGENE00003155	495	89	9479	1.93647	1	0.749229	74.2695
Annotation Cluster 4	Enrichment Score: 4.275275439678485
Category	Term	Count	%	PValue	Genes	List Total	Pop Hits	Pop Total	Fold Enrichment	Bonferroni	Benjamini	FDR
INTERPRO	IPR001951:Histone H4	7	0.876095	2.85299e-05	WBGENE00001941, WBGENE00001934, WBGENE00001884, WBGENE00001905, WBGENE00001888, WBGENE00001920, WBGENE00001930	604	16	14476	10.4855	0.0231791	0.00584582	0.0439405
INTERPRO	IPR019809:Histone H4, conserved site	7	0.876095	2.85299e-05	WBGENE00001941, WBGENE00001934, WBGENE00001884, WBGENE00001905, WBGENE00001888, WBGENE00001920, WBGENE00001930	604	16	14476	10.4855	0.0231791	0.00584582	0.0439405
SMART	SM00417:H4	7	0.876095	8.82268e-05	WBGENE00001941, WBGENE00001934, WBGENE00001884, WBGENE00001905, WBGENE00001888, WBGENE00001920, WBGENE00001930	292	16	5688	8.52226	0.0149742	0.00751534	0.107689
UP_SEQ_FEATURE	chain:Histone H4	7	0.876095	0.000110331	WBGENE00001941, WBGENE00001934, WBGENE00001884, WBGENE00001905, WBGENE00001888, WBGENE00001920, WBGENE00001930	182	16	3383	8.13221	0.0464422	0.0464422	0.155449
Annotation Cluster 5	Enrichment Score: 3.867716942755334
Category	Term	Count	%	PValue	Genes	List Total	Pop Hits	Pop Total	Fold Enrichment	Bonferroni	Benjamini	FDR
INTERPRO	IPR000571:Zinc finger, CCCH-type	9	1.12641	0.000114429	WBGENE00004027, WBGENE00012277, WBGENE00003864, WBGENE00003228, WBGENE00003865, WBGENE00004078, WBGENE00044329, WBGENE00003230, WBGENE00003231	604	37	14476	5.82978	0.0897772	0.0155554	0.176129
GOTERM_BP_DIRECT	GO:0061158~3'-UTR-mediated mRNA destabilization	7	0.876095	0.000142732	WBGENE00004027, WBGENE00003864, WBGENE00003228, WBGENE00003865, WBGENE00004078, WBGENE00003230, WBGENE00003231	565	18	11627	8.00285	0.101653	0.00667757	0.217054
SMART	SM00356:ZnF_C3H1	9	1.12641	0.000152684	WBGENE00004027, WBGENE00012277, WBGENE00003864, WBGENE00003228, WBGENE00003865, WBGENE00004078, WBGENE00044329, WBGENE00003230, WBGENE00003231	292	32	5688	5.4786	0.0257729	0.00650646	0.186296
Annotation Cluster 6	Enrichment Score: 2.7730260256825296
Category	Term	Count	%	PValue	Genes	List Total	Pop Hits	Pop Total	Fold Enrichment	Bonferroni	Benjamini	FDR
SMART	SM00494:ChtBD2	5	0.625782	0.00110262	WBGENE00000465, WBGENE00010351, WBGENE00015102, WBGENE00021005, WBGENE00016534	292	10	5688	9.73973	0.171925	0.0370274	1.33822
INTERPRO	IPR002557:Chitin binding domain	5	0.625782	0.00157748	WBGENE00000465, WBGENE00010351, WBGENE00015102, WBGENE00021005, WBGENE00016534	604	13	14476	9.21803	0.726843	0.121703	2.40265
GOTERM_BP_DIRECT	GO:0006030~chitin metabolic process	5	0.625782	0.00275762	WBGENE00000465, WBGENE00010351, WBGENE00015102, WBGENE00021005, WBGENE00016534	565	13	11627	7.91491	0.874297	0.0739329	4.11647
Annotation Cluster 7	Enrichment Score: 1.8601799892069077
Category	Term	Count	%	PValue	Genes	List Total	Pop Hits	Pop Total	Fold Enrichment	Bonferroni	Benjamini	FDR
UP_KEYWORDS	ATP-binding	47	5.88235	0.000194424	WBGENE00007812, WBGENE00004000, WBGENE00004001, WBGENE00004003, WBGENE00008714, WBGENE00006351, WBGENE00003999, WBGENE00009176, WBGENE00003159, WBGENE00007150, WBGENE00003157, WBGENE00004076, WBGENE00003158, WBGENE00006443, WBGENE00002985, WBGENE00000405, WBGENE00000479, WBGENE00008641, WBGENE00008548, WBGENE00003965, WBGENE00000022, WBGENE00003154, WBGENE00008780, WBGENE00016421, WBGENE00003156,…	799	670	20248	1.7777	0.03889	0.00264093	0.244206
UP_KEYWORDS	Nucleotide-binding	48	6.00751	0.00704138	WBGENE00007812, WBGENE00004000, WBGENE00004001, WBGENE00004003, WBGENE00008714, WBGENE00006351, WBGENE00003999, WBGENE00009176, WBGENE00003159, WBGENE00007150, WBGENE00003157, WBGENE00004076, WBGENE00003158, WBGENE00006443, WBGENE00002985, WBGENE00000405, WBGENE00000479, WBGENE00000298, WBGENE00008641, WBGENE00008548, WBGENE00003965, WBGENE00000022, WBGENE00003154, WBGENE00008780, WBGENE00016421,…	799	823	20248	1.47801	0.763433	0.0539342	8.50224
GOTERM_MF_DIRECT	GO:0005524~ATP binding	59	7.38423	0.111853	WBGENE00007812, WBGENE00011253, WBGENE00008714, WBGENE00006351, WBGENE00003999, WBGENE00000803, WBGENE00012650, WBGENE00004076, WBGENE00013447, WBGENE00000405, WBGENE00006868, WBGENE00003183, WBGENE00015203, WBGENE00003418, WBGENE00020263, WBGENE00011352, WBGENE00010839, WBGENE00002225, WBGENE00002228, WBGENE00002229, WBGENE00002226, WBGENE00003410, WBGENE00004000, WBGENE00004001, WBGENE00004003,…	495	950	9479	1.18928	1	0.797626	81.2215
GOTERM_MF_DIRECT	GO:0000166~nucleotide binding	59	7.38423	0.236714	WBGENE00011155, WBGENE00001481, WBGENE00007812, WBGENE00008714, WBGENE00006351, WBGENE00003999, WBGENE00020091, WBGENE00012650, WBGENE00004076, WBGENE00008224, WBGENE00013447, WBGENE00000405, WBGENE00000298, WBGENE00004984, WBGENE00000935, WBGENE00006868, WBGENE00003183, WBGENE00015203, WBGENE00020263, WBGENE00011352, WBGENE00010839, WBGENE00002225, WBGENE00017132, WBGENE00002228, WBGENE00002229,…	495	1013	9479	1.11532	1	0.911564	97.7821
Annotation Cluster 8	Enrichment Score: 1.666119404300434
Category	Term	Count	%	PValue	Genes	List Total	Pop Hits	Pop Total	Fold Enrichment	Bonferroni	Benjamini	FDR
INTERPRO	IPR001846:von Willebrand factor, type D domain	4	0.500626	0.00344211	WBGENE00006930, WBGENE00006925, WBGENE00011330, WBGENE00006927	604	8	14476	11.9834	0.94124	0.227145	5.17303
SMART	SM00216:VWD	4	0.500626	0.00612416	WBGENE00006930, WBGENE00006925, WBGENE00011330, WBGENE00006927	292	8	5688	9.73973	0.65022	0.139347	7.22729
UP_KEYWORDS	Storage protein	3	0.375469	0.0209365	WBGENE00006930, WBGENE00006925, WBGENE00006927	799	6	20248	12.6708	0.986652	0.142862	23.3609
INTERPRO	IPR011030:Vitellinogen, superhelical	3	0.375469	0.0232398	WBGENE00006930, WBGENE00006925, WBGENE00006927	604	6	14476	11.9834	1	0.619561	30.3877
INTERPRO	IPR015816:Vitellinogen, beta-sheet N-terminal	3	0.375469	0.0232398	WBGENE00006930, WBGENE00006925, WBGENE00006927	604	6	14476	11.9834	1	0.619561	30.3877
INTERPRO	IPR015818:Vitellinogen, open beta-sheet, subdomain 2	3	0.375469	0.0232398	WBGENE00006930, WBGENE00006925, WBGENE00006927	604	6	14476	11.9834	1	0.619561	30.3877
INTERPRO	IPR015819:Lipid transport protein, beta-sheet shell	3	0.375469	0.0232398	WBGENE00006930, WBGENE00006925, WBGENE00006927	604	6	14476	11.9834	1	0.619561	30.3877
INTERPRO	IPR015255:Vitellinogen, open beta-sheet	3	0.375469	0.0232398	WBGENE00006930, WBGENE00006925, WBGENE00006927	604	6	14476	11.9834	1	0.619561	30.3877
INTERPRO	IPR001747:Lipid transport protein, N-terminal	3	0.375469	0.0232398	WBGENE00006930, WBGENE00006925, WBGENE00006927	604	6	14476	11.9834	1	0.619561	30.3877
SMART	SM00638:LPD_N	3	0.375469	0.0341229	WBGENE00006930, WBGENE00006925, WBGENE00006927	292	6	5688	9.73973	0.99736	0.482971	34.5564
SMART	SM01169:SM01169	3	0.375469	0.0341229	WBGENE00006930, WBGENE00006925, WBGENE00006927	292	6	5688	9.73973	0.99736	0.482971	34.5564
GOTERM_MF_DIRECT	GO:0045735~nutrient reservoir activity	3	0.375469	0.0353517	WBGENE00006930, WBGENE00006925, WBGENE00006927	495	6	9479	9.57475	1	0.577599	39.798
GOTERM_MF_DIRECT	GO:0005319~lipid transporter activity	3	0.375469	0.0765197	WBGENE00006930, WBGENE00006925, WBGENE00006927	495	9	9479	6.38316	1	0.732763	67.4503
Annotation Cluster 9	Enrichment Score: 1.55449697644865
Category	Term	Count	%	PValue	Genes	List Total	Pop Hits	Pop Total	Fold Enrichment	Bonferroni	Benjamini	FDR
INTERPRO	IPR002213:UDP-glucuronosyl/UDP-glucosyltransferase	9	1.12641	0.0125641	WBGENE00007073, WBGENE00019515, WBGENE00010904, WBGENE00009450, WBGENE00020182, WBGENE00018206, WBGENE00015577, WBGENE00021464, WBGENE00015695	604	75	14476	2.87603	0.999969	0.499862	17.6978
GOTERM_BP_DIRECT	GO:0052696~flavonoid glucuronidation	9	1.12641	0.0211394	WBGENE00007073, WBGENE00019515, WBGENE00010904, WBGENE00009450, WBGENE00020182, WBGENE00018206, WBGENE00015577, WBGENE00021464, WBGENE00015695	565	71	11627	2.60858	1	0.330449	27.765
GOTERM_BP_DIRECT	GO:0009813~flavonoid biosynthetic process	9	1.12641	0.0211394	WBGENE00007073, WBGENE00019515, WBGENE00010904, WBGENE00009450, WBGENE00020182, WBGENE00018206, WBGENE00015577, WBGENE00021464, WBGENE00015695	565	71	11627	2.60858	1	0.330449	27.765
GOTERM_CC_DIRECT	GO:0043231~intracellular membrane-bounded organelle	11	1.37672	0.0231454	WBGENE00007073, WBGENE00010909, WBGENE00019515, WBGENE00010904, WBGENE00009450, WBGENE00020182, WBGENE00018206, WBGENE00015577, WBGENE00021464, WBGENE00000022, WBGENE00015695	476	116	11373	2.2657	0.99251	0.217071	25.5936
GOTERM_MF_DIRECT	GO:0016758~transferase activity, transferring hexosyl groups	10	1.25156	0.0282414	WBGENE00007073, WBGENE00019515, WBGENE00010904, WBGENE00009450, WBGENE00000496, WBGENE00020182, WBGENE00018206, WBGENE00015577, WBGENE00021464, WBGENE00015695	495	83	9479	2.30717	0.999996	0.560953	33.2303
GOTERM_MF_DIRECT	GO:0015020~glucuronosyltransferase activity	7	0.876095	0.128337	WBGENE00007073, WBGENE00019515, WBGENE00010904, WBGENE00009450, WBGENE00018206, WBGENE00021464, WBGENE00015695	495	66	9479	2.03101	1	0.815737	85.5806
Annotation Cluster 10	Enrichment Score: 1.5116303625979857
Category	Term	Count	%	PValue	Genes	List Total	Pop Hits	Pop Total	Fold Enrichment	Bonferroni	Benjamini	FDR
INTERPRO	IPR013128:Peptidase C1A, papain	6	0.750939	0.00638499	WBGENE00010204, WBGENE00009158, WBGENE00000785, WBGENE00012747, WBGENE00000781, WBGENE00021070	604	29	14476	4.95867	0.994832	0.355173	9.39623
INTERPRO	IPR000668:Peptidase C1A, papain C-terminal	6	0.750939	0.00638499	WBGENE00010204, WBGENE00009158, WBGENE00000785, WBGENE00012747, WBGENE00000781, WBGENE00021070	604	29	14476	4.95867	0.994832	0.355173	9.39623
SMART	SM00645:Pept_C1	6	0.750939	0.0146142	WBGENE00010204, WBGENE00009158, WBGENE00000785, WBGENE00012747, WBGENE00000781, WBGENE00021070	292	29	5688	4.03023	0.919336	0.26998	16.455
GOTERM_MF_DIRECT	GO:0004197~cysteine-type endopeptidase activity	7	0.876095	0.0164987	WBGENE00010204, WBGENE00009158, WBGENE00000785, WBGENE00012747, WBGENE00000781, WBGENE00000417, WBGENE00021070	495	40	9479	3.35116	0.999231	0.511797	20.9084
GOTERM_MF_DIRECT	GO:0008234~cysteine-type peptidase activity	7	0.876095	0.0910746	WBGENE00010204, WBGENE00009158, WBGENE00000785, WBGENE00012747, WBGENE00000781, WBGENE00000417, WBGENE00021070	495	60	9479	2.23411	1	0.758095	73.9823
GOTERM_BP_DIRECT	GO:0051603~proteolysis involved in cellular protein catabolic process	6	0.750939	0.149237	WBGENE00010204, WBGENE00009158, WBGENE00000785, WBGENE00012747, WBGENE00000781, WBGENE00021070	565	58	11627	2.12884	1	0.832197	91.459
GOTERM_CC_DIRECT	GO:0005764~lysosome	6	0.750939	0.196232	WBGENE00010204, WBGENE00009158, WBGENE00000785, WBGENE00012747, WBGENE00000781, WBGENE00021070	476	74	11373	1.93726	1	0.770704	93.6563
Annotation Cluster 11	Enrichment Score: 1.4917568143714486
Category	Term	Count	%	PValue	Genes	List Total	Pop Hits	Pop Total	Fold Enrichment	Bonferroni	Benjamini	FDR
INTERPRO	IPR010159:N-acyl-L-amino-acid amidohydrolase	3	0.375469	0.00982784	WBGENE00007507, WBGENE00015509, WBGENE00007509	604	4	14476	17.9752	0.999702	0.440039	14.1136
PIR_SUPERFAMILY	PIRSF036696:acyl-amino-acid amidohydrolase 1	3	0.375469	0.0134539	WBGENE00007507, WBGENE00015509, WBGENE00007509	40	4	788	14.775	0.385918	0.385918	11.3801
GOTERM_MF_DIRECT	GO:0004046~aminoacylase activity	3	0.375469	0.0151607	WBGENE00007507, WBGENE00015509, WBGENE00007509	495	4	9479	14.3621	0.998618	0.518857	19.3778
INTERPRO	IPR001261:ArgE/DapE/ACY1/CPG2/YscS, conserved site	3	0.375469	0.0232398	WBGENE00007507, WBGENE00015509, WBGENE00007509	604	6	14476	11.9834	1	0.619561	30.3877
INTERPRO	IPR011650:Peptidase M20, dimerisation domain	3	0.375469	0.0316478	WBGENE00007507, WBGENE00015509, WBGENE00007509	604	7	14476	10.2715	1	0.683158	39.0678
INTERPRO	IPR002933:Peptidase M20	3	0.375469	0.0316478	WBGENE00007507, WBGENE00015509, WBGENE00007509	604	7	14476	10.2715	1	0.683158	39.0678
GOTERM_BP_DIRECT	GO:0006520~cellular amino acid metabolic process	4	0.500626	0.0464858	WBGENE00006562, WBGENE00007507, WBGENE00015509, WBGENE00007509	565	17	11627	4.84206	1	0.510791	51.5485
GOTERM_MF_DIRECT	GO:0070573~metallodipeptidase activity	3	0.375469	0.0478099	WBGENE00007507, WBGENE00015509, WBGENE00007509	495	7	9479	8.20693	1	0.652068	49.8797
GOTERM_BP_DIRECT	GO:0043171~peptide catabolic process	3	0.375469	0.361747	WBGENE00007507, WBGENE00015509, WBGENE00007509	565	26	11627	2.37447	1	0.972329	99.8925
