# Supplementary material for: Remodeling of the Caenorhabditis elegans non-coding RNA transcriptome by heat shock
Source: Nucleic Acids Res. 2019 Aug 9;47(18):9829–41. doi: 10.1093/nar/gkz693 (PMC6765114; doi:10.1093/nar/gkz693)
Supplement: gkz693_Supplemental_Files [file gkz693_supplemental_files.zip › 2_Supplemental_Table Schreiner.xlsx]

## Sheet: S2 Table Legends
LEGEND S2 TABLE
S2 Table A	All miRNAs detected
S2 Table B	miRNAs up in HS
S2 Table C	miRNAs down in HS
S2 Table D	seed enrichment of miRNAs down in HS and PCGs up in HS
S2 Table E	seed enrichment of miRNAs up in HS and PCGs down in HS
S2 Table F	all piRNAs detected
S2 Table G	all piRNAs up in HS
S2 Table H	all piRNAs down in HS
This File Relates to the RNA-Seq experiment from Figure 2; below is a brief description of the experiment*
Worm stage: L4
Experimental Conditions: Control, 20ºC, Heat Shock, 35ºC for 6 hours
miRNAs or piRNAs with a log2fold change of 1 or greater were considered up-regulated
miRNAs or piRNAs with a log2fold change of -1 or less were considered down-regulated
Tables D and E relate to seed analysis. Wherein, genes that increase in HS
were searched for sequences complementary to the seed (nt 2-7) of miRNAs
that decrease in HS, and vice versa.
3' UTRs were obtained from WormBase
* see methods for more details
Description of specific columns
"HSEs HSF-1 bound" in S2 Table B refers to genes with HSEs bound by HSF-1 in Li et al., 2016, data
"Putative Target" in S2 Table G and H referes to Putative gene targets of piRNAs which were determined using:
piTarBase (http://cosbi6.ee.ncku.edu.tw/piRTarBase/)
stringent target settings were used

## Sheet: S2A all_miRNAs
miRNA	baseMean	log2FoldChange	padj
cel-let-7-3p	1777.93	-4.74862	5.3934e-88
cel-let-7-5p	54561.6	-0.590233	3.12358e-05
cel-lin-4-3p	523.613	-4.18052	4.01115e-63
cel-lin-4-5p	34549.5	0.0228405	0.894293
cel-lsy-6	971.709	0.369734	0.0574392
cel-miR-1-3p	8317.84	-0.218301	0.128631
cel-miR-1-5p	608.449	-0.563029	0.0114687
cel-miR-1018	572.594	0.712576	0.00143089
cel-miR-1020-3p	840.337	0.149124	0.452591
cel-miR-1022-5p	2836.41	0.429267	0.00930297
cel-miR-124-3p	616.787	0.497286	0.0118229
cel-miR-1817	299.594	-4.34313	2.36467e-29
cel-miR-1820-5p	1127.6	0.412754	0.0176341
cel-miR-1821	250.754	0.365021	0.186442
cel-miR-1822-3p	329.878	0.378789	0.133314
cel-miR-1829a-3p	91.4303	0.569601	0.159203
cel-miR-1829a-5p	494.341	0.343589	0.122358
cel-miR-1829b	3909.2	-0.681486	5.09532e-05
cel-miR-1829c	5418.04	0.00657507	0.965335
cel-miR-1830-3p	1294.59	-0.520052	0.0114687
cel-miR-1830-5p	435.038	-0.447577	0.0512522
cel-miR-2-3p	25781.7	0.528352	0.000483238
cel-miR-2-5p	130.324	-1.31764	0.000408014
cel-miR-2209a-3p	358.766	-0.692307	0.0512522
cel-miR-2212-5p	657.659	-0.17807	0.54423
cel-miR-2214-5p	1510.58	0.933962	1.93745e-06
cel-miR-2216-5p	73.943	-2.31263	3.64573e-07
cel-miR-228-3p	1619.7	0.311084	0.106088
cel-miR-228-5p	582252	0.525812	0.00249762
cel-miR-229-3p	18284.9	-1.40516	1.66176e-18
cel-miR-229-5p	132073	-0.0523816	0.736651
cel-miR-230-3p	8246.27	1.01353	2.27459e-10
cel-miR-230-5p	25761.3	0.263875	0.090218
cel-miR-231-3p	969.625	0.572353	0.00712494
cel-miR-232-3p	1361.16	0.445143	0.00712494
cel-miR-232-5p	76.1371	-0.135144	0.791279
cel-miR-233-3p	2964.56	0.198315	0.193427
cel-miR-234-3p	594.173	0.444407	0.0395384
cel-miR-235-3p	165223	1.33874	8.32481e-26
cel-miR-235-5p	93.5634	-2.90396	8.89468e-11
cel-miR-236-3p	93212.4	0.389149	0.0100268
cel-miR-237-3p	936.101	-0.995569	2.73098e-07
cel-miR-237-5p	448859	-0.340089	0.0411404
cel-miR-238-3p	132007	0.324895	0.0204225
cel-miR-238-5p	826.647	0.0596929	0.791279
cel-miR-239a-3p	1022.02	1.52555	4.52696e-20
cel-miR-239a-5p	3222.83	0.512228	0.000510611
cel-miR-239b-5p	9422.68	2.28352	2.00534e-45
cel-miR-240-3p	2585.04	-0.942887	4.63487e-07
cel-miR-240-5p	17818.6	-1.79104	2.11012e-28
cel-miR-241-3p	2887.12	-0.227287	0.137194
cel-miR-241-5p	10734.2	0.00867532	0.956978
cel-miR-242	6849.68	0.323635	0.0621106
cel-miR-243-3p	3396.15	-0.448795	0.00667839
cel-miR-243-5p	6558.8	0.147428	0.342292
cel-miR-244-5p	42513.2	-0.123971	0.45828
cel-miR-245-3p	54091.9	0.223708	0.146948
cel-miR-246-3p	49344.5	-2.51841	2.19968e-23
cel-miR-246-5p	443.927	-3.06441	3.39989e-25
cel-miR-247-3p	1068.45	1.49469	4.20466e-12
cel-miR-248	8650.4	0.180502	0.221826
cel-miR-249-3p	2736.32	-0.00403329	0.978422
cel-miR-250-3p	19814.1	-0.997435	3.52532e-08
cel-miR-250-5p	728.268	-0.778822	0.00179435
cel-miR-251	163.783	0.424426	0.193795
cel-miR-252-5p	1584.72	0.365229	0.0411404
cel-miR-253-3p	1491.97	-0.907974	3.63366e-05
cel-miR-254	1456.82	0.425999	0.00974979
cel-miR-255-3p	329.539	0.202749	0.441538
cel-miR-259-3p	301.038	-0.703447	0.0337983
cel-miR-259-5p	622.856	0.0775817	0.734236
cel-miR-260	102.569	0.157665	0.715917
cel-miR-34-3p	5326.34	-1.58021	3.14704e-22
cel-miR-34-5p	4277.63	0.508138	0.000529015
cel-miR-35-3p	13420.4	-0.277869	0.0550054
cel-miR-355	747.618	0.279862	0.145002
cel-miR-356b-3p	537.726	-0.050398	0.831901
cel-miR-357-3p	1776.47	-0.660916	0.00134624
cel-miR-358-3p	890.721	-1.01246	0.00153581
cel-miR-358-5p	302.025	-1.0981	0.000673247
cel-miR-359	195.918	-1.48012	2.54801e-06
cel-miR-36-3p	1375.87	-0.406711	0.0630042
cel-miR-360-5p	154.73	0.216629	0.53738
cel-miR-37-3p	5836.29	-0.324722	0.0244899
cel-miR-37-5p	81.3783	-1.09238	0.0364749
cel-miR-38-3p	638.434	-0.249738	0.366879
cel-miR-39-3p	4359.29	-0.357656	0.0921648
cel-miR-39-5p	97.4272	-1.60576	0.00030667
cel-miR-392-3p	229.631	0.362469	0.209452
cel-miR-40-3p	4997.29	-0.340668	0.0217896
cel-miR-42-3p	1261.95	-0.0852365	0.736651
cel-miR-42-5p	189.477	-0.417884	0.166206
cel-miR-43-3p	570.356	0.757886	0.000633698
cel-miR-44-3p	604592	0.538533	0.000310285
cel-miR-44-5p	596.689	-0.668719	0.00119234
cel-miR-45-3p	599219	0.461555	0.00311351
cel-miR-45-5p	1233.91	0.181368	0.422275
cel-miR-46-3p	68838.4	0.184435	0.188326
cel-miR-46-5p	17560.5	-0.0382326	0.830919
cel-miR-47-3p	35390.3	0.155731	0.275288
cel-miR-47-5p	1703.41	0.107775	0.586265
cel-miR-48-3p	1668.18	-0.457495	0.00882779
cel-miR-48-5p	183674	0.0179892	0.902145
cel-miR-4812-5p	93.2363	-1.29422	0.00204245
cel-miR-4813-3p	658.757	0.313619	0.122358
cel-miR-4813-5p	64.0447	-2.69934	1.7728e-07
cel-miR-4816-3p	533.164	0.23042	0.279077
cel-miR-4816-5p	193.803	-0.642212	0.0261543
cel-miR-49-3p	1792.85	0.366627	0.0671125
cel-miR-49-5p	645.632	-0.933174	2.79383e-06
cel-miR-4936	3101.77	7.93227	1.82313e-156
cel-miR-50-3p	121.307	-1.21902	0.00129147
cel-miR-50-5p	131.446	0.27197	0.452591
cel-miR-51-3p	157.034	-1.33437	9.7028e-05
cel-miR-51-5p	21165.8	0.145133	0.366879
cel-miR-52-3p	2730.33	-1.86723	3.61553e-21
cel-miR-52-5p	114362	0.264093	0.118098
cel-miR-53-3p	75.0442	-1.7033	0.000329246
cel-miR-53-5p	8574.7	0.67763	2.41196e-05
cel-miR-54-3p	65562.7	0.29034	0.064358
cel-miR-54-5p	12617.8	-1.2046	9.04027e-14
cel-miR-55-3p	50095.9	0.373193	0.00667839
cel-miR-55-5p	400.114	-2.17849	5.29166e-19
cel-miR-5547-5p	56.4548	-1.76355	0.000737008
cel-miR-5551-5p	153.538	-0.126101	0.734236
cel-miR-5592-3p	7140.85	-2.71946	1.52048e-21
cel-miR-5592-5p	3087.58	-2.16403	2.46151e-16
cel-miR-56-3p	14206.9	0.374119	0.0364331
cel-miR-56-5p	2762.76	-1.321	8.89177e-14
cel-miR-57-5p	665208	0.369644	0.00690104
cel-miR-58-3p	644614	0.0398515	0.800204
cel-miR-58-5p	2283.81	-1.19278	1.47715e-15
cel-miR-59-3p	20314.3	-1.01329	1.96512e-06
cel-miR-59-5p	92.0933	-1.00481	0.0217896
cel-miR-60-3p	30532.2	0.163475	0.279077
cel-miR-60-5p	688.581	-1.70224	2.67434e-20
cel-miR-61-3p	126108	0.127965	0.43935
cel-miR-61-5p	916.773	0.147359	0.531738
cel-miR-62	1511.69	0.582574	0.000730292
cel-miR-63-3p	7766.01	0.345638	0.0151681
cel-miR-63-5p	1745.11	0.10081	0.570299
cel-miR-64-3p	621.194	-1.81556	1.80591e-16
cel-miR-64-5p	214114	0.222334	0.118098
cel-miR-65-3p	239.016	0.634278	0.0204225
cel-miR-65-5p	185342	0.226191	0.117885
cel-miR-66-3p	380.088	-1.36444	5.30035e-09
cel-miR-66-5p	58210	0.056727	0.734236
cel-miR-67-3p	981.115	0.345226	0.064358
cel-miR-67-5p	134.265	-0.888573	0.0100268
cel-miR-70-3p	160543	0.0163664	0.930575
cel-miR-70-5p	236.539	-3.5714	1.59818e-25
cel-miR-71-3p	10525.9	-0.0542886	0.762999
cel-miR-71-5p	42867.6	0.531374	0.00216478
cel-miR-72-3p	309.134	-0.0883579	0.743219
cel-miR-72-5p	790820	0.256244	0.0910313
cel-miR-73-3p	66804.5	0.361314	0.00904904
cel-miR-74-3p	1853.17	0.248967	0.146948
cel-miR-74-5p	1074.11	-0.768552	0.000832819
cel-miR-75-3p	1881.42	0.32592	0.043158
cel-miR-75-5p	147.557	-0.877708	0.00667839
cel-miR-76-3p	4202.7	0.513944	0.00120952
cel-miR-77-3p	23386.1	-0.285122	0.0512522
cel-miR-77-5p	3102.08	-4.70557	7.27197e-103
cel-miR-78	51.5138	-2.28228	7.93286e-05
cel-miR-784-3p	70.1834	-1.69082	0.00139857
cel-miR-785	3787.76	-0.321466	0.0379134
cel-miR-786-3p	792.414	-0.892276	7.93286e-05
cel-miR-786-5p	90.0767	-1.9171	1.84336e-05
cel-miR-787-3p	834.018	0.312605	0.122358
cel-miR-788-3p	452.511	-0.623642	0.00446475
cel-miR-788-5p	21961.2	1.03166	3.08324e-07
cel-miR-79-3p	9894.96	0.23731	0.123807
cel-miR-79-5p	233.007	-1.22432	8.85091e-06
cel-miR-790-3p	376.694	-1.6431	4.47495e-13
cel-miR-790-5p	253.475	0.856483	0.00162812
cel-miR-791-3p	85.4817	0.721687	0.0767239
cel-miR-791-5p	214.105	0.120601	0.709917
cel-miR-793	8972.15	0.298056	0.0664731
cel-miR-794-5p	2005.61	0.103437	0.574424
cel-miR-795-3p	349.769	0.0776092	0.80868
cel-miR-795-5p	2670.87	0.518227	0.0010449
cel-miR-797-3p	412.542	0.650885	0.00974979
cel-miR-797-5p	416.018	1.28561	2.54801e-06
cel-miR-798	72.4762	-1.22826	0.00586761
cel-miR-799	341.341	-0.0454557	0.884463
cel-miR-80-3p	705995	0.0307228	0.838754
cel-miR-80-5p	17623.8	-2.00222	1.38285e-35
cel-miR-800-3p	81.7807	-2.71479	1.61433e-09
cel-miR-800-5p	88.3819	-0.473398	0.271452
cel-miR-81-3p	283592	0.147024	0.350336
cel-miR-81-5p	294.956	-1.98916	2.77968e-15
cel-miR-82-3p	1.13649e+06	-0.124227	0.422015
cel-miR-82-5p	266.607	-1.684	1.65832e-10
cel-miR-83-3p	4275.19	0.353417	0.0503326
cel-miR-83-5p	63.9908	-1.67379	0.000737008
cel-miR-84-3p	1644.38	-1.10944	3.23598e-10
cel-miR-84-5p	52209.1	0.0631307	0.706807
cel-miR-85-3p	16301.3	-2.87986	1.17339e-29
cel-miR-85-5p	85.9365	-6.28902	1.5868e-13
cel-miR-86-3p	3787.4	-0.149852	0.512831
cel-miR-86-5p	28143.1	0.464683	0.00119323
cel-miR-87-3p	4886.96	0.0282875	0.885421
cel-miR-87-5p	516.246	-1.75708	2.30011e-12
cel-miR-90-3p	624322	0.436644	0.00119234
cel-miR-90-5p	259.751	-1.13808	0.000320739

## Sheet: S2B Up miRNAs
miRNA	baseMean	log2FoldChange	padj	Strand	HSEs HSF-1 Bound
cel-miR-4936	3101.77	7.93227	1.82313e-156	guide	0
cel-miR-239b-5p	9422.68	2.28352	2.00534e-45	guide	1
cel-miR-239a-3p	1022.02	1.52555	4.52696e-20	passenger	1
cel-miR-247-3p	1068.45	1.49469	4.20466e-12	guide	0
cel-miR-235-3p	165223	1.33874	8.32481e-26	guide	0
cel-miR-797-5p	416.018	1.28561	2.54801e-06	guide	0
cel-miR-788-5p	21961.2	1.03166	3.08324e-07	guide	0
cel-miR-230-3p	8246.27	1.01353	2.27459e-10	guide	0

## Sheet: S2C Down miRNAs
miRNA	baseMean	log2FoldChange	padj	Strand
cel-miR-1817	299.594	-4.34313	2.36467e-29	guide
cel-miR-85-3p	16301.3	-2.87986	1.17339e-29	guide
cel-miR-5592-3p	7140.85	-2.71946	1.52048e-21	guide
cel-miR-800-3p	81.7807	-2.71479	1.61433e-09	guide
cel-miR-246-3p	49344.5	-2.51841	2.19968e-23	guide
cel-miR-78	51.5138	-2.28228	7.93286e-05	guide
cel-miR-240-5p	17818.6	-1.79104	2.11012e-28	guide
cel-miR-790-3p	376.694	-1.6431	4.47495e-13	guide
cel-miR-34-3p	5326.34	-1.58021	3.14704e-22	guide
cel-miR-359	195.918	-1.48012	2.54801e-06	guide
cel-miR-4812-5p	93.2363	-1.29422	0.00204245	guide
cel-miR-798	72.4762	-1.22826	0.00586761	guide
cel-miR-50-3p	121.307	-1.21902	0.00129147	guide
cel-miR-59-3p	20314.3	-1.01329	1.96512e-06	guide
cel-miR-358-3p	890.721	-1.01246	0.00153581	guide
cel-miR-85-5p	85.9365	-6.28902	1.5868e-13	passenger
cel-let-7-3p	1777.93	-4.74862	5.3934e-88	passenger
cel-miR-77-5p	3102.08	-4.70557	7.27197e-103	passenger
cel-lin-4-3p	523.613	-4.18052	4.01115e-63	passenger
cel-miR-70-5p	236.539	-3.5714	1.59818e-25	passenger
cel-miR-246-5p	443.927	-3.06441	3.39989e-25	passenger
cel-miR-235-5p	93.5634	-2.90396	8.89468e-11	passenger
cel-miR-4813-5p	64.0447	-2.69934	1.7728e-07	passenger
cel-miR-2216-5p	73.943	-2.31263	3.64573e-07	passenger
cel-miR-55-5p	400.114	-2.17849	5.29166e-19	passenger
cel-miR-5592-5p	3087.58	-2.16403	2.46151e-16	passenger
cel-miR-80-5p	17623.8	-2.00222	1.38285e-35	passenger
cel-miR-81-5p	294.956	-1.98916	2.77968e-15	passenger
cel-miR-786-5p	90.0767	-1.9171	1.84336e-05	passenger
cel-miR-52-3p	2730.33	-1.86723	3.61553e-21	passenger
cel-miR-64-3p	621.194	-1.81556	1.80591e-16	passenger
cel-miR-5547-5p	56.4548	-1.76355	0.000737008	passenger
cel-miR-87-5p	516.246	-1.75708	2.30011e-12	passenger
cel-miR-53-3p	75.0442	-1.7033	0.000329246	passenger
cel-miR-60-5p	688.581	-1.70224	2.67434e-20	passenger
cel-miR-784-3p	70.1834	-1.69082	0.00139857	passenger
cel-miR-82-5p	266.607	-1.684	1.65832e-10	passenger
cel-miR-83-5p	63.9908	-1.67379	0.000737008	passenger
cel-miR-39-5p	97.4272	-1.60576	0.00030667	passenger
cel-miR-229-3p	18284.9	-1.40516	1.66176e-18	passenger
cel-miR-66-3p	380.088	-1.36444	5.30035e-09	passenger
cel-miR-51-3p	157.034	-1.33437	9.7028e-05	passenger
cel-miR-56-5p	2762.76	-1.321	8.89177e-14	passenger
cel-miR-2-5p	130.324	-1.31764	0.000408014	passenger
cel-miR-79-5p	233.007	-1.22432	8.85091e-06	passenger
cel-miR-54-5p	12617.8	-1.2046	9.04027e-14	passenger
cel-miR-58-5p	2283.81	-1.19278	1.47715e-15	passenger
cel-miR-90-5p	259.751	-1.13808	0.000320739	passenger
cel-miR-84-3p	1644.38	-1.10944	3.23598e-10	passenger
cel-miR-358-5p	302.025	-1.0981	0.000673247	passenger
cel-miR-37-5p	81.3783	-1.09238	0.0364749	passenger
cel-miR-59-5p	92.0933	-1.00481	0.0217896	passenger

## Sheet: S2D Down miRNA targets
Name	common_name	Gene	miR-85-3p	miR-5592-3p	miR-246-3p	miR-240-5p	miR-59-3p	miR-34-3p	miR-358-3p	miR-790-3p	miR-1817	miR-359	miR-50-3p	Total Sites
Seed Sequence:			ACAAAG	GUAUUA	UACAUG	GAGGAU	CGAAUC	CGGCUA	UUGGUA	GGCGUU	AGCCAA	CACUGG	CCGCAU
WBGene00016913	lam-2	C54D1.5	0	2	0	0	1	1	2	0	0	0	0	6
WBGene00002263	lea-1	K08H10.1	2	0	0	0	0	0	2	0	0	1	0	5
WBGene00001329	epn-1	T04C10.2	1	0	0	2	0	0	0	0	2	0	0	5
WBGene00007898		C33D9.3	2	1	0	0	0	0	0	0	0	2	0	5
WBGene00018572	lin-42	F47F6.1	1	0	0	0	1	1	0	0	0	1	0	4
WBGene00015791		C15C7.5	0	0	1	1	0	0	1	1	0	0	0	4
WBGene00010924		M153.1	1	1	2	0	0	0	0	0	0	0	0	4
WBGene00016496		C37C3.2	0	0	0	1	1	0	0	0	1	1	0	4
WBGene00001132	alp-1	T11B7.4	1	0	0	0	1	0	0	0	0	0	2	4
WBGene00006820	unc-89	C09D1.1	0	0	0	1	1	0	1	0	0	1	0	4
WBGene00020396		T10B5.10	1	0	0	0	0	0	0	0	1	1	0	3
WBGene00007405		C07A9.9	0	0	0	0	2	0	0	0	1	0	0	3
WBGene00001159	eff-1	C26D10.5	0	1	0	0	1	0	1	0	0	0	0	3
WBGene00017447		F14B8.5	1	0	1	0	0	0	0	1	0	0	0	3
WBGene00010911		M106.3	1	0	0	0	0	0	1	0	1	0	0	3
WBGene00006372	syx-2	F48F7.2	0	0	1	1	0	0	0	1	0	0	0	3
WBGene00001148	eat-20	H30A04.1	0	0	0	1	0	0	2	0	0	0	0	3
WBGene00007553		C13G3.1	0	2	0	1	0	0	0	0	0	0	0	3
WBGene00009899	efl-3	F49E12.6	0	0	3	0	0	0	0	0	0	0	0	3
WBGene00009218	acs-20	F28D1.9	0	0	0	1	0	0	0	0	0	1	1	3
WBGene00006444	shn-1	C33B4.3	0	0	0	0	0	0	0	0	1	2	0	3
WBGene00000002	aat-1	F27C8.1	3	0	0	0	0	0	0	0	0	0	0	3
WBGene00009482		F36G3.1	0	0	0	0	0	0	1	2	0	0	0	3
WBGene00022538		ZC190.4	1	0	1	1	0	0	0	0	0	0	0	3
WBGene00010700	nipi-3	K09A9.1	0	0	2	0	0	0	1	0	0	0	0	3
WBGene00009500		F36H2.3	0	1	1	0	0	0	0	0	0	0	1	3
WBGene00004270	rab-6.2	T25G12.4	2	0	0	1	0	0	0	0	0	0	0	3
WBGene00001160	efk-1	F42A10.4	1	0	0	1	0	0	1	0	0	0	0	3
WBGene00006584	tni-1	F42E11.4	1	1	1	0	0	0	0	0	0	0	0	3
WBGene00008745		F13E6.1	1	0	1	0	0	0	1	0	0	0	0	3
WBGene00001187	egl-19	C48A7.1	0	0	0	0	0	0	1	0	2	0	0	3
WBGene00006470	tag-120	F40F9.2	0	2	0	0	0	0	0	0	0	1	0	3
WBGene00194663		F38B2.6	0	1	2	0	0	0	0	0	0	0	0	3
WBGene00012776		Y42A5A.1	0	0	0	0	1	0	0	0	0	1	0	2
WBGene00011524	plpr-1	T06D8.3	1	0	0	0	0	0	0	0	0	0	1	2
WBGene00009584	drap-1	F40F9.7	1	0	0	1	0	0	0	0	0	0	0	2
WBGene00019858		R03H10.6	1	0	0	0	0	0	1	0	0	0	0	2
WBGene00007139	mnp-1	B0285.7	1	0	0	0	0	0	0	0	1	0	0	2
WBGene00007058	dmd-6	F13G11.1	0	1	0	0	1	0	0	0	0	0	0	2
WBGene00020596	oga-1	T20B5.3	0	1	1	0	0	0	0	0	0	0	0	2
WBGene00004771	sem-2	C32E12.5	1	0	0	1	0	0	0	0	0	0	0	2
WBGene00002252	lat-2	B0286.2	1	0	0	0	0	0	1	0	0	0	0	2
WBGene00009133	bed-3	F25H8.6	1	0	0	0	0	0	0	0	0	1	0	2
WBGene00004859	sma-5	W06B3.2	1	1	0	0	0	0	0	0	0	0	0	2
WBGene00017380		F11D5.1	2	0	0	0	0	0	0	0	0	0	0	2
WBGene00013531		Y73F8A.26	0	1	0	0	0	0	1	0	0	0	0	2
WBGene00012139		T28F4.4	0	0	0	0	0	0	2	0	0	0	0	2
WBGene00004213	ptp-1	C48D5.2	0	0	1	0	0	0	1	0	0	0	0	2
WBGene00006865	slcf-2	ZK563.1	1	0	1	0	0	0	0	0	0	0	0	2
WBGene00001042	dnj-24	W03A5.7	0	1	1	0	0	0	0	0	0	0	0	2
WBGene00008711		F11E6.8	0	1	1	0	0	0	0	0	0	0	0	2
WBGene00017681	slc-17.5	F21F8.11	1	0	0	0	0	0	0	0	0	1	0	2
WBGene00023519		Y60A3A.24	1	0	0	0	0	0	0	0	1	0	0	2
WBGene00012554		Y37D8A.16	0	1	1	0	0	0	0	0	0	0	0	2
WBGene00001079	dpy-20	T22B3.1	0	0	0	0	0	0	0	0	0	2	0	2
WBGene00022033		Y65B4BL.1	0	0	0	0	0	0	1	0	0	1	0	2
WBGene00001163	efn-2	C43F9.8	0	0	0	0	1	0	0	0	0	1	0	2
WBGene00003516	nab-1	C43E11.6	0	0	0	1	0	0	0	1	0	0	0	2
WBGene00001790	gst-42	D1053.1	2	0	0	0	0	0	0	0	0	0	0	2
WBGene00003933	pat-9	T27B1.2	1	0	0	0	0	0	1	0	0	0	0	2
WBGene00004104	pqn-13	C14C11.8	2	0	0	0	0	0	0	0	0	0	0	2
WBGene00002016	hsp-16.2	Y46H3A.3	0	1	1	0	0	0	0	0	0	0	0	2
WBGene00004276	rab-14	K09A9.2	1	0	0	0	0	0	1	0	0	0	0	2
WBGene00008405	ttll-12	D2013.9	0	0	0	1	0	0	0	0	0	1	0	2
WBGene00007679		C18D11.1	2	0	0	0	0	0	0	0	0	0	0	2
WBGene00000223	atf-7	C07G2.2	1	0	0	0	0	0	1	0	0	0	0	2
WBGene00010738		K10D3.4	1	0	1	0	0	0	0	0	0	0	0	2
WBGene00017659		F21C10.10	1	0	1	0	0	0	0	0	0	0	0	2
WBGene00009717	dep-1	F44G4.8	1	0	1	0	0	0	0	0	0	0	0	2
WBGene00017717		F22F4.4	1	0	0	0	0	0	1	0	0	0	0	2
WBGene00015545		C06G1.1	1	0	0	0	1	0	0	0	0	0	0	2
WBGene00001446	flp-3	W07E11.2	0	1	0	0	0	0	1	0	0	0	0	2
WBGene00016555	math-20	C40D2.2	1	0	0	0	0	0	1	0	0	0	0	2
WBGene00009835		F47H4.2	1	0	1	0	0	0	0	0	0	0	0	2
WBGene00007734		C25G4.7	1	0	0	1	0	0	0	0	0	0	0	2
WBGene00006371	syx-3	F35C8.4	1	0	0	0	1	0	0	0	0	0	0	2
WBGene00020735		T23F2.2	0	1	0	0	0	0	0	0	0	1	0	2
WBGene00006649	tth-1	F08F1.8	1	0	1	0	0	0	0	0	0	0	0	2
WBGene00006781	unc-45	F30H5.1	0	0	1	0	0	0	0	0	1	0	0	2
WBGene00011129		R07H5.9	1	0	0	0	0	0	0	0	1	0	0	2
WBGene00008603		F09B9.4	0	1	1	0	0	0	0	0	0	0	0	2
WBGene00002018	hsp-16.41	Y46H3A.2	0	0	1	0	1	0	0	0	0	0	0	2
WBGene00011823		T18D3.6	0	1	0	0	0	0	1	0	0	0	0	2
WBGene00003891	osm-11	F11C7.5	0	0	0	0	1	0	0	0	0	1	0	2
WBGene00014244		ZK1307.1	0	0	0	1	0	0	0	1	0	0	0	2
WBGene00016997	cebp-1	D1005.3	0	0	0	1	0	0	0	0	0	1	0	2
WBGene00010047		F54D1.6	1	0	0	1	0	0	0	0	0	0	0	2
WBGene00016760		C49A9.6	0	1	0	0	0	0	0	0	1	0	0	2
WBGene00012257	lpr-4	W04G3.3	0	0	0	2	0	0	0	0	0	0	0	2
WBGene00018073		F35H10.10	0	0	0	1	1	0	0	0	0	0	0	2
WBGene00020551		T17H7.7	0	0	0	1	0	0	1	0	0	0	0	2
WBGene00006771	tln-1	Y71G12B.11	0	0	2	0	0	0	0	0	0	0	0	2
WBGene00012216		W02D9.10	0	0	0	0	1	0	1	0	0	0	0	2
WBGene00003929	pat-2	F54F2.1	1	0	0	0	0	0	1	0	0	0	0	2
WBGene00009722		F45D3.2	1	0	1	0	0	0	0	0	0	0	0	2
WBGene00003514	myo-2	T18D3.4	1	0	0	0	1	0	0	0	0	0	0	2
WBGene00017937		F30H5.3	1	0	1	0	0	0	0	0	0	0	0	2
WBGene00022173	set-27	Y71H2AM.8	0	0	0	0	1	0	1	0	0	0	0	2
WBGene00000742	col-169	T10E10.5	1	0	1	0	0	0	0	0	0	0	0	2
WBGene00004231	ptr-17	Y18D10A.7	0	0	0	0	0	0	0	0	1	0	0	1
WBGene00000402	cdh-10	C45G7.5	0	1	0	0	0	0	0	0	0	0	0	1
WBGene00004131	pqn-44	F55A12.9	0	0	0	1	0	0	0	0	0	0	0	1
WBGene00015507		C06A6.2	0	0	0	1	0	0	0	0	0	0	0	1
WBGene00012005	jun-1	T24H10.7	1	0	0	0	0	0	0	0	0	0	0	1
WBGene00016865	ets-9	C52B9.2	0	0	1	0	0	0	0	0	0	0	0	1
WBGene00003633	nhr-43	C29E6.5	0	0	0	1	0	0	0	0	0	0	0	1
WBGene00016987		CC8.2	1	0	0	0	0	0	0	0	0	0	0	1
WBGene00008320	slc-25A29	C54G10.4	0	0	0	0	0	0	1	0	0	0	0	1
WBGene00008390		D1086.3	0	0	0	0	0	0	1	0	0	0	0	1
WBGene00003954	pcm-1	C10F3.5	1	0	0	0	0	0	0	0	0	0	0	1
WBGene00003692	nhr-102	T06C12.6	0	1	0	0	0	0	0	0	0	0	0	1
WBGene00015294		C01C10.2	0	0	0	1	0	0	0	0	0	0	0	1
WBGene00007913	cyp-36A1	C34B7.3	0	1	0	0	0	0	0	0	0	0	0	1
WBGene00007772	egrh-1	C27C12.2	1	0	0	0	0	0	0	0	0	0	0	1
WBGene00011590	bus-19	T07F10.4	0	0	0	0	0	0	1	0	0	0	0	1
WBGene00006863	gyg-1	F56B6.4	1	0	0	0	0	0	0	0	0	0	0	1
WBGene00020421		T10E10.4	0	0	0	0	0	0	0	1	0	0	0	1
WBGene00003616	nhr-17	C02B4.2	0	0	0	0	1	0	0	0	0	0	0	1
WBGene00020801		T25D10.4	0	0	0	0	1	0	0	0	0	0	0	1
WBGene00000211	asm-1	B0252.2	0	0	0	0	1	0	0	0	0	0	0	1
WBGene00020903	acd-5	T28F2.7	0	1	0	0	0	0	0	0	0	0	0	1
WBGene00015972		C18E3.3	0	0	0	1	0	0	0	0	0	0	0	1
WBGene00022504	mam-1	ZC13.3	0	0	1	0	0	0	0	0	0	0	0	1
WBGene00008944		F19B2.5	1	0	0	0	0	0	0	0	0	0	0	1
WBGene00020106		R151.1	0	0	0	0	1	0	0	0	0	0	0	1
WBGene00007287	gck-4	C04A11.3	0	0	0	0	0	0	0	0	0	1	0	1
WBGene00007525		C11G10.1	0	1	0	0	0	0	0	0	0	0	0	1
WBGene00001425	fis-2	F13B9.8	1	0	0	0	0	0	0	0	0	0	0	1
WBGene00007486		C09G1.4	0	0	1	0	0	0	0	0	0	0	0	1
WBGene00018869	rfip-1	F55C12.1	0	0	0	0	0	0	0	0	0	1	0	1
WBGene00016962		C56C10.4	1	0	0	0	0	0	0	0	0	0	0	1
WBGene00007925		C34C12.6	0	1	0	0	0	0	0	0	0	0	0	1
WBGene00006950	wrt-4	ZK678.5	0	0	0	1	0	0	0	0	0	0	0	1
WBGene00015177	tmc-2	B0416.1	0	0	0	0	0	0	0	0	1	0	0	1
WBGene00007180		B0457.6	1	0	0	0	0	0	0	0	0	0	0	1
WBGene00012891	sorb-1	Y45F10D.13	1	0	0	0	0	0	0	0	0	0	0	1
WBGene00012980	efhd-1	Y48B6A.6	0	0	1	0	0	0	0	0	0	0	0	1
WBGene00023500		C11H1.9	0	0	0	0	0	0	1	0	0	0	0	1
WBGene00008605	mlt-9	F09B12.1	1	0	0	0	0	0	0	0	0	0	0	1
WBGene00011230	nud-2	R11A5.2	0	0	0	1	0	0	0	0	0	0	0	1
WBGene00006539	tbb-6	T04H1.9	0	0	0	0	0	0	1	0	0	0	0	1
WBGene00019781		M60.6	0	0	1	0	0	0	0	0	0	0	0	1
WBGene00003674	nhr-84	T06C12.7	0	0	1	0	0	0	0	0	0	0	0	1
WBGene00011364		T02B5.3	0	0	0	0	0	0	1	0	0	0	0	1
WBGene00007811		C29F7.2	1	0	0	0	0	0	0	0	0	0	0	1
WBGene00016958	ilys-4	C55F2.2	0	1	0	0	0	0	0	0	0	0	0	1
WBGene00007343		C05E7.1	0	0	0	0	0	0	0	0	0	0	1	1
WBGene00003597	nhl-1	F54G8.4	1	0	0	0	0	0	0	0	0	0	0	1
WBGene00013866	cbs-1	ZC373.1	0	0	0	0	0	0	0	0	1	0	0	1
WBGene00000097	aip-1	F58E10.4	1	0	0	0	0	0	0	0	0	0	0	1
WBGene00044016		C35A5.10	1	0	0	0	0	0	0	0	0	0	0	1
WBGene00007592		C14H10.2	1	0	0	0	0	0	0	0	0	0	0	1
WBGene00017814		F26A10.2	0	1	0	0	0	0	0	0	0	0	0	1
WBGene00015480		C05D10.4	0	0	1	0	0	0	0	0	0	0	0	1
WBGene00018656	txdc-12.2	F49H12.5	1	0	0	0	0	0	0	0	0	0	0	1
WBGene00008512		F01G10.10	0	0	0	0	0	0	1	0	0	0	0	1
WBGene00000072	add-1	F39C12.2	1	0	0	0	0	0	0	0	0	0	0	1
WBGene00015176	vps-51	B0414.8	0	0	0	0	0	0	0	0	1	0	0	1
WBGene00019609		K10B3.1	1	0	0	0	0	0	0	0	0	0	0	1
WBGene00006890	vem-1	K07E3.8	1	0	0	0	0	0	0	0	0	0	0	1
WBGene00001368	exc-7	F35H8.5	0	0	0	1	0	0	0	0	0	0	0	1
WBGene00003249	mig-18	F11F1.6	0	0	1	0	0	0	0	0	0	0	0	1
WBGene00008975		F20D1.3	0	1	0	0	0	0	0	0	0	0	0	1
WBGene00008951		F19C6.2	0	0	1	0	0	0	0	0	0	0	0	1
WBGene00004212	ptl-1	F42G9.9	0	0	0	1	0	0	0	0	0	0	0	1
WBGene00013255	tric-1B.1	Y57A10A.10	0	0	0	0	0	0	1	0	0	0	0	1
WBGene00044294		C01B10.11	0	0	0	0	0	0	1	0	0	0	0	1
WBGene00009801	ipla-2	F47A4.5	0	0	0	0	0	0	0	1	0	0	0	1
WBGene00020846		T27A10.6	0	1	0	0	0	0	0	0	0	0	0	1
WBGene00018976	daam-1	F56E10.2	1	0	0	0	0	0	0	0	0	0	0	1
WBGene00018533		F47B7.2	0	1	0	0	0	0	0	0	0	0	0	1
WBGene00000549	cls-2	R107.6	1	0	0	0	0	0	0	0	0	0	0	1
WBGene00015565		C07D8.6	0	0	1	0	0	0	0	0	0	0	0	1
WBGene00017807		F26A1.9	1	0	0	0	0	0	0	0	0	0	0	1
WBGene00019727	zig-12	M02D8.1	1	0	0	0	0	0	0	0	0	0	0	1
WBGene00008732		F13B12.4	0	0	0	0	0	0	0	0	0	1	0	1
WBGene00001570	gei-13	F58A4.11	0	0	0	0	1	0	0	0	0	0	0	1
WBGene00017563		F18C5.10	1	0	0	0	0	0	0	0	0	0	0	1
WBGene00015541		C06E7.4	0	0	0	0	1	0	0	0	0	0	0	1
WBGene00004229	ptr-15	T07H8.6	0	0	0	0	0	0	0	0	0	0	1	1
WBGene00011904	hlb-1	T21H8.1	0	0	0	0	0	0	1	0	0	0	0	1
WBGene00008666		F10G8.8	1	0	0	0	0	0	0	0	0	0	0	1
WBGene00011808		T16G12.7	0	0	1	0	0	0	0	0	0	0	0	1
WBGene00017743		F23F1.2	0	1	0	0	0	0	0	0	0	0	0	1
WBGene00011039		R05H5.4	0	0	0	0	0	0	0	0	1	0	0	1
WBGene00001564	icl-1	C05E4.9	0	0	0	0	0	0	0	0	1	0	0	1
WBGene00006952	wrt-6	ZK377.1	0	0	0	0	0	0	0	0	0	0	1	1
WBGene00012101	zip-10	T27F2.4	0	0	0	1	0	0	0	0	0	0	0	1
WBGene00004115	pqn-26	DY3.5	1	0	0	0	0	0	0	0	0	0	0	1
WBGene00012343		W08E3.2	0	1	0	0	0	0	0	0	0	0	0	1
WBGene00011235	suro-1	R11A5.7	0	0	1	0	0	0	0	0	0	0	0	1
WBGene00015132		B0303.14	0	0	1	0	0	0	0	0	0	0	0	1
WBGene00009582		F40F9.5	1	0	0	0	0	0	0	0	0	0	0	1
WBGene00023405	sor-1	ZK1236.3	0	0	0	0	0	0	1	0	0	0	0	1
WBGene00007203	best-1	B0564.3	1	0	0	0	0	0	0	0	0	0	0	1
WBGene00020947		W02F12.2	0	0	1	0	0	0	0	0	0	0	0	1
WBGene00001030	dnj-12	F39B2.10	0	0	0	0	0	0	0	0	1	0	0	1
WBGene00022499	set-30	ZC8.3	0	1	0	0	0	0	0	0	0	0	0	1
WBGene00005655	srr-4	K11D12.3	0	1	0	0	0	0	0	0	0	0	0	1
WBGene00012468		Y17G7B.17	0	0	1	0	0	0	0	0	0	0	0	1
WBGene00009831		F47G9.4	0	0	0	0	1	0	0	0	0	0	0	1
WBGene00006882	vab-19	T22D2.1	0	1	0	0	0	0	0	0	0	0	0	1
WBGene00006760	unc-23	H14N18.1	1	0	0	0	0	0	0	0	0	0	0	1
WBGene00015400	cyp-35A2	C03G6.15	0	0	1	0	0	0	0	0	0	0	0	1
WBGene00010742		K10D6.2	0	0	0	0	0	0	0	0	0	1	0	1
WBGene00003552	nas-36	C26C6.3	0	0	0	0	0	0	0	0	1	0	0	1
WBGene00017698		F22B7.9	0	0	0	1	0	0	0	0	0	0	0	1
WBGene00003635	nhr-45	F16H11.5	1	0	0	0	0	0	0	0	0	0	0	1
WBGene00015163		B0361.9	0	0	1	0	0	0	0	0	0	0	0	1
WBGene00012437	hum-9	Y11D7A.14	0	0	1	0	0	0	0	0	0	0	0	1
WBGene00012199	mltn-3	W02B8.3	0	1	0	0	0	0	0	0	0	0	0	1
WBGene00020554		T19A5.3	1	0	0	0	0	0	0	0	0	0	0	1
WBGene00015218		B0507.1	1	0	0	0	0	0	0	0	0	0	0	1
WBGene00001008	dlk-1	F33E2.2	0	0	0	0	0	0	0	0	0	1	0	1
WBGene00044082		D1086.12	0	0	1	0	0	0	0	0	0	0	0	1
WBGene00011530		T06D8.10	0	0	1	0	0	0	0	0	0	0	0	1
WBGene00000942	deb-1	ZC477.9	1	0	0	0	0	0	0	0	0	0	0	1
WBGene00000778	cpn-2	D1069.2	1	0	0	0	0	0	0	0	0	0	0	1
WBGene00020017		R12A1.3	0	0	1	0	0	0	0	0	0	0	0	1
WBGene00044445		C02F5.14	0	0	1	0	0	0	0	0	0	0	0	1
WBGene00015061	cpna-2	B0228.4	0	0	0	0	0	0	0	0	0	1	0	1
WBGene00020725	cnp-3	T23C6.3	1	0	0	0	0	0	0	0	0	0	0	1
WBGene00017438		F13H8.5	0	1	0	0	0	0	0	0	0	0	0	1
WBGene00020426		T10H10.2	0	0	0	0	0	0	0	0	1	0	0	1
WBGene00001071	dpy-9	T21D12.2	0	0	0	0	1	0	0	0	0	0	0	1
WBGene00003378	mml-1	T20B12.6	0	0	1	0	0	0	0	0	0	0	0	1
WBGene00018737		F53B1.4	0	1	0	0	0	0	0	0	0	0	0	1
WBGene00010831		M02G9.2	0	0	0	0	1	0	0	0	0	0	0	1
WBGene00008905		F17B5.1	1	0	0	0	0	0	0	0	0	0	0	1
WBGene00015169		B0403.5	1	0	0	0	0	0	0	0	0	0	0	1
WBGene00021641		Y47G6A.15	1	0	0	0	0	0	0	0	0	0	0	1
WBGene00003915	pan-1	M88.6	0	0	1	0	0	0	0	0	0	0	0	1
WBGene00022562		ZC204.12	0	0	0	0	0	0	1	0	0	0	0	1
WBGene00008652		F10D11.6	0	0	1	0	0	0	0	0	0	0	0	1
WBGene00007583		C14B4.2	0	0	0	0	0	0	1	0	0	0	0	1
WBGene00020919	set-19	W01C8.3	0	0	0	0	1	0	0	0	0	0	0	1
WBGene00003104	mab-7	ZC13.4	0	0	0	0	0	0	0	0	1	0	0	1
WBGene00000683	col-109	Y38C1BA.3	1	0	0	0	0	0	0	0	0	0	0	1
WBGene00016735	fhod-1	C46H11.11	0	0	0	1	0	0	0	0	0	0	0	1
WBGene00003970	pek-1	F46C3.1	0	0	0	0	0	0	1	0	0	0	0	1
WBGene00000368	ccb-1	T28F2.5	0	0	0	0	1	0	0	0	0	0	0	1
WBGene00019490		K07E3.1	0	1	0	0	0	0	0	0	0	0	0	1
WBGene00012379		Y1A5A.1	0	0	0	0	0	0	0	1	0	0	0	1
WBGene00004216	ptr-1	C24B5.3	0	0	0	0	0	0	0	0	0	0	1	1
WBGene00016611	bicd-1	C43G2.2	0	1	0	0	0	0	0	0	0	0	0	1
WBGene00019304		K02D10.4	0	0	0	1	0	0	0	0	0	0	0	1
WBGene00018418		F44E2.4	1	0	0	0	0	0	0	0	0	0	0	1
WBGene00004017	phg-1	F27E5.4	0	0	0	0	0	0	0	0	0	1	0	1
WBGene00009723		F45D3.3	0	0	1	0	0	0	0	0	0	0	0	1
WBGene00002026	hsp-70	C12C8.1	1	0	0	0	0	0	0	0	0	0	0	1
WBGene00012032		T26C5.2	0	1	0	0	0	0	0	0	0	0	0	1
WBGene00010573		K04H4.2	1	0	0	0	0	0	0	0	0	0	0	1
WBGene00009355		F33A8.7	0	0	0	0	0	0	0	0	1	0	0	1
WBGene00001077	dpy-18	Y47D3B.10	1	0	0	0	0	0	0	0	0	0	0	1
WBGene00008383		D1081.5	0	0	0	1	0	0	0	0	0	0	0	1
WBGene00004264	qua-1	T05C12.10	0	0	0	0	0	0	0	0	0	1	0	1
WBGene00001694	grd-5	F41E6.2	0	0	0	0	0	0	0	0	1	0	0	1
WBGene00022649		ZK84.1	0	0	0	0	0	1	0	0	0	0	0	1
WBGene00009401		F35C11.2	0	0	0	0	0	0	0	0	1	0	0	1
WBGene00008449		E01G6.1	0	1	0	0	0	0	0	0	0	0	0	1
WBGene00003738	nid-1	F54F3.1	1	0	0	0	0	0	0	0	0	0	0	1
WBGene00001031	dnj-13	F54D5.8	0	0	0	0	1	0	0	0	0	0	0	1
WBGene00005018	sqt-3	F23H12.4	0	0	0	1	0	0	0	0	0	0	0	1
WBGene00004122	pqn-35	F35D11.2	0	0	0	0	0	0	1	0	0	0	0	1
WBGene00013965		ZK287.4	0	0	1	0	0	0	0	0	0	0	0	1
WBGene00001066	dpy-4	Y41E3.2	0	0	0	0	0	0	1	0	0	0	0	1
WBGene00001414	fer-1	F43G9.6	1	0	0	0	0	0	0	0	0	0	0	1
WBGene00014148		ZK909.3	1	0	0	0	0	0	0	0	0	0	0	1
WBGene00018706		F52F10.2	1	0	0	0	0	0	0	0	0	0	0	1
WBGene00003847	blmp-1	F25D7.3	0	0	0	1	0	0	0	0	0	0	0	1
WBGene00007264		C02F4.4	0	1	0	0	0	0	0	0	0	0	0	1
WBGene00013385		Y62E10A.19	0	0	0	0	0	0	1	0	0	0	0	1
WBGene00003963	pdi-2	C07A12.4	0	0	0	0	0	0	1	0	0	0	0	1
WBGene00022287		Y75B7AR.1	0	0	0	0	0	1	0	0	0	0	0	1
WBGene00000397	cdh-5	F08B4.2	0	0	0	0	0	0	0	0	0	1	0	1
WBGene00020921		W01C8.5	0	0	1	0	0	0	0	0	0	0	0	1
WBGene00007999	tag-297	C38C6.6	0	0	0	0	0	0	1	0	0	0	0	1
WBGene00001690	grd-1	R08B4.1	0	0	0	0	0	0	1	0	0	0	0	1
WBGene00011559	umps-1	T07C4.1	1	0	0	0	0	0	0	0	0	0	0	1
WBGene00012255	lpr-6	W04G3.1	0	0	1	0	0	0	0	0	0	0	0	1
WBGene00006759	unc-22	ZK617.1	0	1	0	0	0	0	0	0	0	0	0	1
WBGene00001072	dpy-10	T14B4.7	0	0	0	0	0	0	1	0	0	0	0	1
WBGene00022569		ZC239.6	0	0	0	0	0	0	0	0	0	0	1	1
WBGene00022397		Y97E10AR.2	0	0	0	1	0	0	0	0	0	0	0	1
WBGene00011831		T19B10.2	0	0	0	0	1	0	0	0	0	0	0	1
WBGene00009628	tatn-1	F42D1.2	0	0	0	0	0	0	1	0	0	0	0	1
WBGene00002247	lam-1	W03F8.5	0	1	0	0	0	0	0	0	0	0	0	1
WBGene00002282	let-4	C44H4.2	0	0	1	0	0	0	0	0	0	0	0	1
WBGene00008341	ttr-44	C56A3.2	0	1	0	0	0	0	0	0	0	0	0	1
WBGene00019893	sgt-1	R05F9.10	0	0	0	0	0	0	1	0	0	0	0	1
WBGene00000745	col-172	F38B6.5	1	0	0	0	0	0	0	0	0	0	0	1
WBGene00008191		C49A1.10	1	0	0	0	0	0	0	0	0	0	0	1
WBGene00006956	wrt-10	ZK1290.8	0	1	0	0	0	0	0	0	0	0	0	1
WBGene00001328	epi-1	K08C7.3	0	0	0	0	1	0	0	0	0	0	0	1
WBGene00013926	nep-1	ZK20.6	1	0	0	0	0	0	0	0	0	0	0	1
WBGene00000649	col-73	F11G11.12	0	1	0	0	0	0	0	0	0	0	0	1
WBGene00015660	catp-3	C09H5.2	0	0	1	0	0	0	0	0	0	0	0	1
WBGene00009982		F53F1.4	0	0	0	0	0	0	1	0	0	0	0	1
WBGene00019160	crf-1	H05L03.3	0	0	0	1	0	0	0	0	0	0	0	1
WBGene00017385		F11G11.5	0	0	0	0	0	0	1	0	0	0	0	1
WBGene00010851		M04C3.2	1	0	0	0	0	0	0	0	0	0	0	1
WBGene00016912	clec-86	C54D1.2	0	0	0	0	1	0	0	0	0	0	0	1

## Sheet: S2E Up miRNA targets
Name	common_name	Gene	miR-239b-5p	miR-239a-3p	miR-235-3p	miR-247-3p	miR-797-5p	miR-788-5p	miR-230-3p	miR-4936	Total Sites
Seed Sequence:			UUGUAC	GUGUCU	AUUGCA	GACUAG	AUCACA	CCGCUU	UAUUAG	UUGCUU
WBGene00003012	lin-26	F18A1.2	0	0	3	0	1	0	1	0	5
WBGene00003231	mex-6	AH6.5	1	0	0	1	1	0	1	0	4
WBGene00009627	cup-15	F42A8.3	0	0	1	1	2	0	0	0	4
WBGene00021834	mab-31	Y54E10A.16	0	0	1	1	2	0	0	0	4
WBGene00000156	mar-31	K04G2.8	0	0	0	2	1	0	0	0	3
WBGene00000386	cdc-25.1	K06A5.7	0	0	1	0	0	0	1	1	3
WBGene00003627	nhr-34	F58G6.5	0	0	0	0	3	0	0	0	3
WBGene00003864	oma-1	C09G9.6	0	0	0	0	2	0	1	0	3
WBGene00003912	pal-1	C38D4.6	1	0	0	0	1	0	1	0	3
WBGene00004132	ifet-1	F56F3.1	1	1	0	0	0	1	0	0	3
WBGene00010221		F57G12.1	1	0	1	0	1	0	0	0	3
WBGene00010492	meg-1	K02B9.1	1	0	0	0	2	0	0	0	3
WBGene00012293		W06A7.4	1	1	0	0	0	0	0	1	3
WBGene00008789		F14D7.2	0	0	0	0	0	0	1	1	2
WBGene00009186	trcs-1	F27C8.6	0	0	0	0	2	0	0	0	2
WBGene00000298	cat-4	F32G8.6	0	0	1	1	0	0	0	0	2
WBGene00000417	ced-3	C48D1.2	0	0	0	0	0	0	2	0	2
WBGene00002981	lgg-2	ZK593.6	0	0	1	1	0	0	0	0	2
WBGene00002985	lig-1	C29A12.3	0	0	0	0	0	0	1	1	2
WBGene00003043	lip-1	C05B10.1	1	0	0	0	1	0	0	0	2
WBGene00003228	mex-1	W03C9.7	0	0	0	1	1	0	0	0	2
WBGene00003577	ndg-4	F56F3.2	0	0	1	0	1	0	0	0	2
WBGene00003690	nhr-100	C28D4.1	0	0	0	0	2	0	0	0	2
WBGene00006925	vit-1	K09F5.2	1	0	0	0	0	0	1	0	2
WBGene00007332		C05C10.5	0	0	1	0	1	0	0	0	2
WBGene00008224		C50B8.1	0	0	0	0	0	0	2	0	2
WBGene00009163	drsh-1	F26E4.10	0	0	1	0	1	0	0	0	2
WBGene00009372	evl-18	F34D10.2	0	0	0	1	1	0	0	0	2
WBGene00009661	patr-1	F43G6.9	0	0	0	0	0	0	2	0	2
WBGene00010137	ztf-26	F55H12.6	0	0	0	0	1	0	0	1	2
WBGene00010204		F57F5.1	1	0	0	0	1	0	0	0	2
WBGene00011741		T12G3.6	1	0	0	0	0	1	0	0	2
WBGene00012020	gyg-2	T25E12.5	0	0	0	0	1	0	1	0	2
WBGene00012130	slc-17.4	T28F3.4	0	0	1	0	1	0	0	0	2
WBGene00015235	cdc-26	B0511.9	1	1	0	0	0	0	0	0	2
WBGene00015332	tyr-1	C02C2.1	1	0	0	0	0	0	1	0	2
WBGene00015695	ugt-26	C10H11.6	1	0	1	0	0	0	0	0	2
WBGene00016501		C37C3.9	1	0	0	0	0	0	0	1	2
WBGene00017093		E02C12.8	1	0	0	0	0	0	0	1	2
WBGene00017931	picc-1	F29G9.2	0	0	0	1	0	0	1	0	2
WBGene00021634	rde-10	Y47G6A.4	1	0	0	0	0	0	1	0	2
WBGene00021732		Y49G5B.1	0	0	1	0	1	0	0	0	2
WBGene00022532		ZC155.4	0	0	0	0	2	0	0	0	2
WBGene00022593		ZC328.3	0	0	0	0	2	0	0	0	2
WBGene00022836		ZK973.11	0	0	0	0	0	0	2	0	2
WBGene00045399		Y47G6A.33	1	0	0	0	0	0	1	0	2
WBGene00011804		T16G12.3	0	0	0	0	0	0	0	1	1
WBGene00003026	lin-41	C12C8.3	0	0	0	1	0	0	0	0	1
WBGene00010867	tag-260	M04G12.1	0	0	0	0	1	0	0	0	1
WBGene00000168	apx-1	K08D9.3	0	0	0	0	1	0	0	0	1
WBGene00000803	csb-1	F53H4.1	0	0	0	0	1	0	0	0	1
WBGene00004392	rnr-2	C03C10.3	0	0	0	0	1	0	0	0	1
WBGene00009365		F33H1.4	0	0	1	0	0	0	0	0	1
WBGene00011898		T21C9.13	0	0	0	0	1	0	0	0	1
WBGene00012879	fbxa-215	Y45F10C.3	0	0	1	0	0	0	0	0	1
WBGene00015509		C06A6.4	0	0	0	0	1	0	0	0	1
WBGene00021282	set-21	Y24D9A.2	0	0	0	0	0	0	0	1	1
WBGene00022300		Y76B12C.6	0	0	0	0	0	0	0	1	1
WBGene00000169	aqp-1	F32A5.5	0	0	0	0	0	0	1	0	1
WBGene00000176	aqp-8	K02G10.7	0	0	1	0	0	0	0	0	1
WBGene00000233	avr-15	R11G10.1	0	0	1	0	0	0	0	0	1
WBGene00000509	cka-1	C28D4.2	0	0	0	0	1	0	0	0	1
WBGene00000528	clh-1	T27D12.2	0	0	0	1	0	0	0	0	1
WBGene00000597	col-8	F11H8.3	0	0	1	0	0	0	0	0	1
WBGene00000722	col-149	B0024.1	0	0	1	0	0	0	0	0	1
WBGene00000797	crn-4	AH9.2	0	0	0	0	1	0	0	0	1
WBGene00000868	cyb-3	T06E6.2	0	0	1	0	0	0	0	0	1
WBGene00000935	daz-1	F56D1.7	0	0	0	0	1	0	0	0	1
WBGene00000988	dhs-25	F09E10.3	0	0	0	0	1	0	0	0	1
WBGene00001055	dpf-2	C27C12.7	0	0	1	0	0	0	0	0	1
WBGene00001240	elo-2	F11E6.5	0	0	0	0	0	0	1	0	1
WBGene00001499	fsn-1	C26E6.5	0	0	0	1	0	0	0	0	1
WBGene00001571	gei-14	K01C8.5	0	0	0	0	1	0	0	0	1
WBGene00001597	gld-3	T07F8.3	0	0	1	0	0	0	0	0	1
WBGene00001606	gln-5	F26D10.10	0	1	0	0	0	0	0	0	1
WBGene00001647	gna-2	T23G11.2	0	0	0	0	1	0	0	0	1
WBGene00001832	hcp-4	T03F1.9	0	0	1	0	0	0	0	0	1
WBGene00001934	his-60	F55G1.11	0	0	0	0	0	0	1	0	1
WBGene00001941	his-67	T23D8.5	0	0	1	0	0	0	0	0	1
WBGene00002144	inx-22	Y47G6A.2	0	0	1	0	0	0	0	0	1
WBGene00002146	ipp-5	C09B8.1	0	0	0	1	0	0	0	0	1
WBGene00002200	kin-16	M176.7	0	0	0	0	1	0	0	0	1
WBGene00003007	lin-18	C16B8.1	0	0	1	0	0	0	0	0	1
WBGene00003081	lsm-7	ZK593.7	0	0	0	0	1	0	0	0	1
WBGene00003154	mcm-2	Y17G7B.5	0	0	0	0	0	0	0	1	1
WBGene00003158	mcm-6	ZK632.1	0	0	1	0	0	0	0	0	1
WBGene00003183	mei-1	T01G9.5	0	0	0	0	1	0	0	0	1
WBGene00003230	mex-5	W02A2.7	0	0	0	0	0	0	1	0	1
WBGene00003395	mom-2	F38E1.7	0	0	0	0	0	0	1	0	1
WBGene00003728	nhr-138	C28D4.9	0	0	0	0	1	0	0	0	1
WBGene00003784	nos-2	ZK1127.1	0	0	0	0	0	0	1	0	1
WBGene00003877	pept-1	K04E7.2	0	0	0	0	0	0	1	0	1
WBGene00003955	pcn-1	W03D2.4	0	0	0	0	0	0	1	0	1
WBGene00004044	plk-3	F55G1.8	0	0	0	0	0	0	1	0	1
WBGene00004076	pod-2	W09B6.1	0	0	0	0	1	0	0	0	1
WBGene00004078	pos-1	F52E1.1	0	0	0	1	0	0	0	0	1
WBGene00004242	puf-6	F18A11.1	0	0	0	0	0	0	0	1	1
WBGene00004337	rfc-1	C54G10.2	0	0	1	0	0	0	0	0	1
WBGene00006406	srgp-1	F12F6.5	0	0	0	0	0	0	1	0	1
WBGene00006440	tag-63	Y47G6A.28	0	0	1	0	0	0	0	0	1
WBGene00006443	pak-2	C45B11.1	0	1	0	0	0	0	0	0	1
WBGene00006562	tdc-1	K01C8.3	0	0	0	0	1	0	0	0	1
WBGene00006656	twk-1	F21C3.1	0	0	1	0	0	0	0	0	1
WBGene00006861	cal-5	C24H10.5	0	0	0	0	0	0	0	1	1
WBGene00006868	vab-1	M03A1.1	0	0	0	0	1	0	0	0	1
WBGene00006916	vha-7	C26H9A.1	0	0	0	0	1	0	0	0	1
WBGene00006943	wrm-1	B0336.1	0	1	0	0	0	0	0	0	1
WBGene00006996	zyg-11	C08B11.1	0	0	0	0	1	0	0	0	1
WBGene00007168		B0393.3	0	0	0	0	0	0	1	0	1
WBGene00007907		C34B4.2	0	0	0	0	0	0	1	0	1
WBGene00008080		C44B9.3	0	0	0	0	1	0	0	0	1
WBGene00008210		C49F5.6	0	0	0	0	0	0	1	0	1
WBGene00008528		F02E9.1	0	0	0	0	1	0	0	0	1
WBGene00008546	gfat-1	F07A11.2	0	0	0	0	1	0	0	0	1
WBGene00008548		F07A11.5	0	0	0	0	1	0	0	0	1
WBGene00008825		F14H3.6	0	0	1	0	0	0	0	0	1
WBGene00008848	inft-2	F15B9.4	0	0	1	0	0	0	0	0	1
WBGene00008921	ctf-4	F17C11.10	0	0	1	0	0	0	0	0	1
WBGene00008968	elli-1	F20C5.3	0	0	0	0	0	0	0	1	1
WBGene00009006		F21D5.1	0	0	0	0	1	0	0	0	1
WBGene00009035	gfat-2	F22B3.4	0	0	0	0	0	0	0	1	1
WBGene00009158		F26E4.3	0	0	0	0	0	0	1	0	1
WBGene00009286	zipt-1	F31C3.4	0	0	1	0	0	0	0	0	1
WBGene00009385	sas-5	F35B12.5	0	0	0	0	0	0	0	1	1
WBGene00009404		F35C11.5	0	0	0	0	0	0	1	0	1
WBGene00009450	ugt-58	F35H8.6	0	0	0	0	1	0	0	0	1
WBGene00009620	fip-5	F41E7.4	0	0	1	0	0	0	0	0	1
WBGene00009626		F42A8.1	0	0	0	0	0	0	1	0	1
WBGene00009785		F46C5.10	0	0	0	0	0	0	1	0	1
WBGene00009787		F46F2.3	0	0	0	0	1	0	0	0	1
WBGene00009987	tbcb-1	F53F4.3	0	0	0	0	1	0	0	0	1
WBGene00010036	cpar-1	F54C8.2	0	0	1	0	0	0	0	0	1
WBGene00010198	spat-1	F57C2.6	0	0	0	0	1	0	0	0	1
WBGene00010227		F58A4.2	0	0	0	0	0	0	1	0	1
WBGene00010317	idh-1	F59B8.2	0	0	0	0	1	0	0	0	1
WBGene00010351	cbd-1	H02I12.1	0	0	1	0	0	0	0	0	1
WBGene00010542		K03H1.7	0	0	1	0	0	0	0	0	1
WBGene00010555		K04C1.5	0	0	1	0	0	0	0	0	1
WBGene00010745	dod-17	K10D11.1	0	0	0	0	0	0	0	1	1
WBGene00011166	chil-22	R09D1.10	0	0	1	0	0	0	0	0	1
WBGene00011275	psf-1	R53.6	0	0	0	0	1	0	0	0	1
WBGene00011319		T01C3.2	0	0	0	0	1	0	0	0	1
WBGene00011352	rskn-1	T01H8.1	0	0	0	0	1	0	0	0	1
WBGene00011625	vps-39	T08G5.5	0	0	0	1	0	0	0	0	1
WBGene00011713		T11F9.12	0	0	0	0	1	0	0	0	1
WBGene00011891	del-6	T21C9.3	0	0	0	0	1	0	0	0	1
WBGene00011916		T22C1.5	0	0	0	0	1	0	0	0	1
WBGene00012220		W03C9.2	0	0	1	0	0	0	0	0	1
WBGene00012364	zmp-4	W09D12.1	0	0	0	0	0	0	1	0	1
WBGene00012487		Y18D10A.23	0	0	0	1	0	0	0	0	1
WBGene00012695		Y39B6A.37	0	0	1	0	0	0	0	0	1
WBGene00013093	cup-14	Y51H1A.2	0	0	0	0	1	0	0	0	1
WBGene00013380	memi-2	Y62E10A.14	0	0	1	0	0	0	0	0	1
WBGene00013434		Y66D12A.8	0	0	0	0	1	0	0	0	1
WBGene00013719		Y106G6H.6	0	0	0	0	0	0	1	0	1
WBGene00015043	cyp-34A8	B0213.14	0	0	0	0	1	0	0	0	1
WBGene00015095		B0261.7	0	0	1	0	0	0	0	0	1
WBGene00015353		C02F5.13	0	0	0	0	0	0	1	0	1
WBGene00015577	ugt-64	C07G3.9	0	0	0	0	1	0	0	0	1
WBGene00015698	kca-1	C10H11.10	0	0	1	0	0	0	0	0	1
WBGene00015733		C13B9.2	0	0	0	0	0	0	1	0	1
WBGene00015747		C13G5.2	0	0	0	0	0	0	1	0	1
WBGene00015794		C15F1.1	0	0	0	1	0	0	0	0	1
WBGene00016283	zmp-3	C31B8.8	0	0	0	0	0	0	1	0	1
WBGene00016523		C39B5.5	0	0	0	0	1	0	0	0	1
WBGene00016564	cmt-1	C41D11.5	0	0	0	0	1	0	0	0	1
WBGene00016568		C41G11.1	0	0	1	0	0	0	0	0	1
WBGene00016594		C42D4.1	0	1	0	0	0	0	0	0	1
WBGene00016623	psmd-9	C44B7.1	0	0	0	0	1	0	0	0	1
WBGene00016894		C53B7.3	0	0	0	0	0	0	1	0	1
WBGene00017263		F08F3.6	0	0	0	0	0	1	0	0	1
WBGene00017358		F10E9.7	0	0	1	0	0	0	0	0	1
WBGene00017398	slc-17.6	F12B6.2	0	0	0	0	1	0	0	0	1
WBGene00017506		F16B4.4	0	0	0	0	0	0	0	1	1
WBGene00017663		F21D12.3	0	0	0	1	0	0	0	0	1
WBGene00017696	polk-1	F22B7.6	0	0	0	0	1	0	0	0	1
WBGene00017881	asp-13	F28A12.4	0	0	0	0	1	0	0	0	1
WBGene00017986		F32D1.7	0	0	0	0	1	0	0	0	1
WBGene00018184		F38E9.1	0	0	0	0	1	0	0	0	1
WBGene00018337		F42A9.8	0	0	0	0	1	0	0	0	1
WBGene00018605		F48E3.4	0	0	1	0	0	0	0	0	1
WBGene00018657	acl-4	F49H12.6	0	1	0	0	0	0	0	0	1
WBGene00019087		F59A6.5	0	0	0	0	1	0	0	0	1
WBGene00019396		K04F10.3	0	0	1	0	0	0	0	0	1
WBGene00019479		K07C11.7	0	0	0	0	1	0	0	0	1
WBGene00019515	ugt-19	K08B4.3	0	0	0	0	1	0	0	0	1
WBGene00019540		K08D12.6	0	0	0	0	0	0	1	0	1
WBGene00019600	rga-3	K09H11.3	0	0	1	0	0	0	0	0	1
WBGene00019606	clec-88	K10B2.3	0	0	1	0	0	0	0	0	1
WBGene00019738	clec-265	M02F4.7	0	0	0	0	0	0	1	0	1
WBGene00019967	cyp-33C8	R08F11.3	0	0	0	0	0	0	1	0	1
WBGene00020375	pigv-1	T09B4.1	0	0	0	0	1	0	0	0	1
WBGene00020567		T19D2.1	0	0	0	0	0	0	1	0	1
WBGene00020684		T22D1.5	0	0	1	0	0	0	0	0	1
WBGene00020917		W01B11.6	0	0	0	0	1	0	0	0	1
WBGene00020948	era-1	W02F12.3	0	0	0	0	1	0	0	0	1
WBGene00021035		W05F2.3	0	0	0	1	0	0	0	0	1
WBGene00021051		W05H9.4	0	0	1	0	0	0	0	0	1
WBGene00021467		Y39G10AR.9	0	0	0	0	1	0	0	0	1
WBGene00021554		Y45G5AL.1	0	0	0	0	1	0	0	0	1
WBGene00022036		Y65B4BL.4	0	0	0	0	0	0	1	0	1
WBGene00022037	acs-13	Y65B4BL.5	0	0	0	0	1	0	0	0	1
WBGene00022078	epg-9	Y69A2AR.7	0	0	0	0	0	0	0	1	1
WBGene00022673		ZK177.8	0	0	1	0	0	0	0	0	1
WBGene00022791		ZK686.1	0	0	0	0	0	0	1	0	1
WBGene00022817	upp-1	ZK783.2	0	0	0	0	1	0	0	0	1
WBGene00022821		ZK813.2	0	0	0	0	1	0	0	0	1
WBGene00022835		ZK973.9	0	0	0	0	1	0	0	0	1
WBGene00044069	hat-1	M03C11.4	0	0	0	0	1	0	0	0	1
WBGene00044258		Y57G11C.51	0	0	1	0	0	0	0	0	1
WBGene00044296		F10C1.9	0	0	0	0	0	0	1	0	1
WBGene00077732	szy-4	C30B5.1	0	0	0	0	1	0	0	0	1
WBGene00194703		F26B1.8	0	0	0	0	1	0	0	0	1
WBGene00195239		ZK1127.13	0	0	0	0	1	0	0	0	1
WBGene00011561	ttr-15	T07C4.5	0	0	0	0	0	0	0	0	0
WBGene00012157	adbp-1	VW02B12L.4	0	0	0	0	0	0	0	0	0
WBGene00015676	mct-6	C10E2.6	0	0	0	0	0	0	0	0	0
WBGene00000794	crn-1	Y47G6A.8	0	0	0	0	0	0	0	0	0
WBGene00001607	gln-6	C28D4.3	0	0	0	0	0	0	0	0	0
WBGene00001692	grd-3	W05E7.1	0	0	0	0	0	0	0	0	0
WBGene00003813	nrf-6	C08B11.4	0	0	0	0	0	0	0	0	0
WBGene00003865	oma-2	ZC513.6	0	0	0	0	0	0	0	0	0
WBGene00004889	smp-1	Y54E5B.1	0	0	0	0	0	0	0	0	0
WBGene00007599		C15A11.7	0	0	0	0	0	0	0	0	0
WBGene00007751		C26G2.2	0	0	0	0	0	0	0	0	0
WBGene00011350	perm-1	T01H3.4	0	0	0	0	0	0	0	0	0
WBGene00011532	chaf-1	T06D10.2	0	0	0	0	0	0	0	0	0
WBGene00013980	dos-1	ZK507.4	0	0	0	0	0	0	0	0	0
WBGene00014092		ZK822.5	0	0	0	0	0	0	0	0	0
WBGene00016218	pals-23	C29F9.3	0	0	0	0	0	0	0	0	0
WBGene00016425		C34H4.2	0	0	0	0	0	0	0	0	0
WBGene00017985	neg-1	F32D1.6	0	0	0	0	0	0	0	0	0

## Sheet: S2F all piRNAs
piRNA	baseMean	log2FoldChange	padj
21ur-1	2.96229	-0.78618
21ur-10	6.12093	-0.322086
21ur-100	20.1528	-0.593104
21ur-1000	110.597	-0.150203	0.95334
21ur-10000	3.77371	0.040606
21ur-10002	1.36506	0.757493
21ur-10003	1.3755	0.665497
21ur-10004	4.29422	-0.893824
21ur-10005	0.746947	0.3849
21ur-10007	0.430081	2.87055
21ur-10008	0.692926	-2.259
21ur-10009	0.541731	1.10478
21ur-1001	402.897	0.160668	0.810581
21ur-10010	0.574536	-2.00855
21ur-10011	0.740206	-0.0578708
21ur-10012	0.994172	-0.425712
21ur-10013	5.87773	0.496498
21ur-10014	0.316865	-1.13838
21ur-10015	2.37584	0.565439
21ur-10016	1.55679	-0.0209234
21ur-10017	1.30586	0.904115
21ur-1002	387.505	-1.34457	3.75005e-10
21ur-10020	8.78891	0.455887
21ur-10021	4.2541	1.01972
21ur-10022	2.18008	-0.835856
21ur-10023	0.430081	2.87055
21ur-10025	1.75403	0.678898
21ur-10026	2.42616	1.97443
21ur-10029	2.64025	0.376791
21ur-1003	5.21918	1.09506
21ur-10030	0.832206	-2.54689
21ur-10031	0.18803	-0.319387
21ur-10032	5.9796	1.18335
21ur-10034	0.386505	-1.4496
21ur-10035	2.27611	0.023995
21ur-10036	2.01844	0.413072
21ur-10037	14.5139	-0.563235
21ur-1004	0.18803	-0.319387
21ur-10042	0.353701	2.72796
21ur-10043	2.17737	0.923565
21ur-10044	0.56409	-1.95817
21ur-10045	0.670566	0.272406
21ur-10046	3.48224	-0.0483703
21ur-10047	0.729761	0.0525979
21ur-10049	0.611371	0.518458
21ur-1005	35.2773	0.0367379	0.994906
21ur-10050	0.353701	2.72796
21ur-10052	3.26511	0.65485
21ur-10053	0.18803	-0.319387
21ur-10057	0.574536	-2.00855
21ur-10058	0.482536	1.35892
21ur-10059	3.74879	-1.08106
21ur-1006	6.34564	1.57456
21ur-10061	0.875782	-0.128632
21ur-10062	2.78874	0.813249
21ur-10063	6.57864	-0.0833963
21ur-10064	1.40033	0.0959091
21ur-10065	13.1122	-0.114032
21ur-10066	0.558916	1.48775
21ur-10067	3.91175	0.38825
21ur-10069	1.71876	1.28428
21ur-10071	0.875782	-0.128632
21ur-10072	0.128835	-0.0429817
21ur-10073	0.504895	-1.80488
21ur-10075	0.928236	-0.604602
21ur-10078	61.5826	-0.290845	0.894015
21ur-10079	1.04819	2.29782
21ur-1008	18.051	-0.141304
21ur-10080	0.558916	1.48775
21ur-10083	1.31474	-1.34961
21ur-10084	0.128835	-0.0429817
21ur-10085	0.633731	-2.13909
21ur-10086	0.37606	-1.36868
21ur-10088	9.99494	-0.0964963
21ur-10089	0.18803	-0.319387
21ur-1009	36.1763	-1.39109	0.120355
21ur-10093	5.23076	-0.234431
21ur-10095	2.20647	0.132901
21ur-10097	3.39238	-0.322864
21ur-10099	0.37606	-1.36868
21ur-101	6.35419	1.24109
21ur-1010	10.3139	-0.502512
21ur-10101	9.7593	-0.733389
21ur-10103	6.91776	-1.30259
21ur-10105	0.611371	0.518458
21ur-10108	0.836237	2.27728
21ur-1011	35.5077	-0.864884	0.519493
21ur-10111	0.18803	-0.319387
21ur-10112	3.94184	0.776591
21ur-10113	7.07992	0.466513
21ur-10114	11.6155	-0.260675
21ur-10115	5.21604	-0.0289571
21ur-10116	15.2158	-0.541179
21ur-10117	7.37861	-0.943269
21ur-10118	0.316865	-1.13838
21ur-1012	0.18803	-0.319387
21ur-10121	88.82	-0.776624	0.230705
21ur-10123	3.50288	1.45856
21ur-10124	0.316865	-1.13838
21ur-10125	0.18803	-0.319387
21ur-10127	0.707401	3.64648
21ur-1013	30.356	-0.0807143	0.989611
21ur-10130	0.128835	-0.0429817
21ur-10132	0.18803	-0.319387
21ur-10134	2.81941	1.29649
21ur-10135	2.74417	-1.31783
21ur-10136	1.3371	-3.22328
21ur-10137	3.60162	0.810307
21ur-10138	1.96969	0.434016
21ur-1014	68.1565	-0.617701	0.544036
21ur-10141	15.0182	0.763467
21ur-10142	0.18803	-0.319387
21ur-10143	7.56246	0.525048
21ur-10144	0.128835	-0.0429817
21ur-10146	0.515341	-1.86117
21ur-10147	0.891401	-2.63835
21ur-10148	0.482536	1.35892
21ur-10149	20.194	-0.801332
21ur-1015	2.0736	-2.02251
21ur-10150	5.73352	0.118391
21ur-10151	1.03068	-2.86029
21ur-10152	3.50673	-1.79654
21ur-10153	0.18803	-0.319387
21ur-10154	36.0257	-1.90496	0.0258517
21ur-10155	10.0683	-0.166411
21ur-10156	7.07826	-0.62564
21ur-10157	0.18803	-0.319387
21ur-10158	0.128835	-0.0429817
21ur-10159	0.515341	-1.86117
21ur-1016	37.9435	-0.525574	0.785132
21ur-10160	1.25702	-3.1158
21ur-10161	3.36385	0.0406775
21ur-10162	0.316865	-1.13838
21ur-10165	0.353701	2.72796
21ur-10166	0.128835	-0.0429817
21ur-10167	1.71876	1.28428
21ur-10168	1.34755	-3.24493
21ur-10169	0.869041	-0.467806
21ur-1017	192.431	0.196187	0.856909
21ur-10170	3.44721	-4.59324
21ur-10171	0.836237	2.27728
21ur-10172	0.4457	-1.63842
21ur-10173	3.30038	0.377095
21ur-10174	0.707401	3.64648
21ur-10176	3.26468	-2.91498
21ur-10179	15.8682	0.186228
21ur-1018	18.8623	-0.255946
21ur-10180	5.8436	-0.50172
21ur-10181	1.46997	-0.0660314
21ur-10185	4.99545	-0.525745
21ur-10186	1.86321	-0.465057
21ur-10187	2.78257	0.52326
21ur-10188	0.25767	-0.873353
21ur-10189	0.752121	-2.3736
21ur-1019	31.8833	-0.163114	0.980084
21ur-10190	10.7717	0.564916
21ur-10191	0.482536	1.35892
21ur-10193	1.67921	3.17432
21ur-10194	0.128835	-0.0429817
21ur-10196	0.25767	-0.873353
21ur-10199	5.22887	-1.84185
21ur-102	28.8475	0.094559	0.987177
21ur-1020	0.25767	-0.873353
21ur-10200	1.87883	-1.99505
21ur-10201	5.48112	0.714
21ur-10204	0.56409	-1.95817
21ur-10205	3.00473	2.92904
21ur-10206	5.02398	-0.759104
21ur-10207	0.353701	2.72796
21ur-10209	1.29912	0.55519
21ur-1021	41.4054	0.0984658	0.983294
21ur-10211	1.44761	1.42917
21ur-10213	3.02947	-1.40458
21ur-10214	31.1436	-1.40153	0.157446
21ur-10215	7.29079	-1.52131
21ur-10217	20.3131	0.626809
21ur-10218	12.6336	-0.217525
21ur-10219	2.65734	-1.38676
21ur-1022	29.7041	0.68722	0.691965
21ur-10220	6.27582	-0.800122
21ur-10221	1.86321	-0.465057
21ur-10222	1.842	-3.68188
21ur-10223	0.25767	-0.873353
21ur-10224	0.18803	-0.319387
21ur-10225	2.21691	0.0886515
21ur-10226	2.23927	-0.888192
21ur-10228	1.23622	1.21844
21ur-10229	2.58377	-1.06894
21ur-1023	3.67915	-1.03423
21ur-10230	1.55826	-1.44743
21ur-10231	1.00462	-0.50565
21ur-10232	1.07426	-0.681417
21ur-10235	8.19733	-0.560794
21ur-10236	0.994172	-0.425712
21ur-10237	4.25657	1.39587
21ur-10238	2.83659	1.42028
21ur-10239	0.128835	-0.0429817
21ur-10240	0.25767	-0.873353
21ur-10241	5.70499	-0.651858
21ur-10242	11.9756	-0.520934
21ur-10243	10.4438	-0.210522
21ur-10244	10.6515	-0.10286
21ur-10245	0.611371	0.518458
21ur-10246	0.18803	-0.319387
21ur-10247	0.353701	2.72796
21ur-10248	2.57332	-1.04752
21ur-10249	5.91424	0.0331078
21ur-1025	66.8603	-0.0854151	0.98305
21ur-10250	7.26482	-0.402253
21ur-10252	0.353701	2.72796
21ur-10254	0.25767	-0.873353
21ur-10255	0.515341	-1.86117
21ur-10258	3.8619	-1.96014
21ur-10259	0.18803	-0.319387
21ur-1026	2.52861	0.6707
21ur-10262	0.4457	-1.63842
21ur-10263	0.895432	2.05994
21ur-10264	0.880956	-2.60405
21ur-10265	1.18591	-1.14185
21ur-10266	1.89734	3.58502
21ur-10267	0.4457	-1.63842
21ur-1027	90.8801	-1.73941	7.60034e-05
21ur-10270	1.56353	0.230601
21ur-10271	8.47327	0.98001
21ur-10274	0.611371	0.518458
21ur-10276	18.5452	-0.201637
21ur-10278	6.281	-1.22893
21ur-10279	0.128835	-0.0429817
21ur-1028	9.85066	1.91476
21ur-10281	6.07103	0.781403
21ur-10282	4.78867	-1.11578
21ur-10284	14.1117	0.389648
21ur-10285	0.316865	-1.13838
21ur-10286	0.386505	-1.4496
21ur-10287	18.4145	0.52591
21ur-10289	19.5277	-0.901295
21ur-1029	0.574536	-2.00855
21ur-10290	4.6531	-1.14037
21ur-10291	0.25767	-0.873353
21ur-10292	3.50445	2.76569
21ur-10293	0.128835	-0.0429817
21ur-10295	0.128835	-0.0429817
21ur-10296	0.128835	-0.0429817
21ur-10299	0.515341	-1.86117
21ur-103	29.1278	-1.2824	0.246298
21ur-1030	1.55309	0.29981
21ur-10300	1.70272	-3.55807
21ur-10301	1.2123	0.547474
21ur-10302	4.04961	-4.81281
21ur-10304	2.39977	0.878968
21ur-10306	0.430081	2.87055
21ur-10307	0.633731	-2.13909
21ur-10308	25.868	0.182784	0.978435
21ur-1031	5.33846	0.700503
21ur-10310	1.46997	-0.0660314
21ur-10311	2.07731	-2.17933
21ur-10312	3.95286	0.65365
21ur-10313	0.994172	-0.425712
21ur-10316	1.12671	-1.04655
21ur-10317	1.13863	-2.98179
21ur-10318	2.6553	2.10211
21ur-1032	5.01354	-0.746427
21ur-10320	0.762566	-2.41023
21ur-10321	2.38258	0.749966
21ur-10322	0.128835	-0.0429817
21ur-10324	0.482536	1.35892
21ur-10325	0.37606	-1.36868
21ur-10326	0.670566	0.272406
21ur-10328	1.28194	0.323759
21ur-10329	0.316865	-1.13838
21ur-1033	0.386505	-1.4496
21ur-10332	2.8111	0.0607807
21ur-10334	0.128835	-0.0429817
21ur-10335	3.31229	-0.241169
21ur-10336	0.4457	-1.63842
21ur-10338	0.386505	-1.4496
21ur-10339	0.752121	-2.3736
21ur-1034	4.01969	0.325796
21ur-10342	0.128835	-0.0429817
21ur-10343	2.36967	0.219898
21ur-10344	1.06381	-0.629774
21ur-10345	0.618111	1.23919
21ur-10346	0.729761	0.0525979
21ur-10347	0.880956	-2.60405
21ur-10348	8.19077	1.22824
21ur-10349	0.832206	-2.54689
21ur-1035	3.0391	3.30175
21ur-10350	0.128835	-0.0429817
21ur-10351	5.13738	3.51193
21ur-10352	0.37606	-1.36868
21ur-10353	0.504895	-1.80488
21ur-10355	2.11414	-0.95363
21ur-10357	0.832206	-2.54689
21ur-10358	0.18803	-0.319387
21ur-10359	3.2568	-0.337223
21ur-1036	36.6505	-0.247021	0.954271
21ur-10360	81.8971	-1.17709	0.0228321
21ur-10362	0.729761	0.0525979
21ur-10365	1.52399	1.49995
21ur-10366	0.836237	2.27728
21ur-10368	0.987431	-0.726868
21ur-10369	1.7828	-3.63831
21ur-10370	0.799401	-0.233327
21ur-10371	11.5675	-1.81728
21ur-10372	4.32061	-0.396514
21ur-10374	0.386505	-1.4496
21ur-10375	6.66275	0.495274
21ur-10376	0.37606	-1.36868
21ur-10377	0.18803	-0.319387
21ur-10379	0.860163	3.88898
21ur-1038	8.89339	-0.724911
21ur-10380	3.2952	1.14916
21ur-10381	2.27093	1.12353
21ur-10382	1.74482	-0.322816
21ur-10383	38.9118	-0.206428	0.964484
21ur-10384	0.430081	2.87055
21ur-10385	2.85032	-2.71503
21ur-10386	1.02427	1.20375
21ur-10388	0.25767	-0.873353
21ur-10389	0.703371	-2.30273
21ur-1039	10.3019	-0.775671
21ur-10390	3.55534	1.22865
21ur-10392	0.836237	2.27728
21ur-10393	2.14842	-3.89631
21ur-10394	0.707401	3.64648
21ur-10396	3.09583	2.23433
21ur-10397	1.21386	4.39623
21ur-10398	11.0634	-0.313751
21ur-104	49.6784	-0.287985	0.908817
21ur-1040	0.18803	-0.319387
21ur-10400	0.752121	-2.3736
21ur-10402	1.83411	0.451647
21ur-10407	0.128835	-0.0429817
21ur-10408	10.3053	-0.234782
21ur-10409	28.8406	-0.229053	0.966457
21ur-1041	193.952	-0.395667	0.458517
21ur-10410	0.504895	-1.80488
21ur-10411	0.25767	-0.873353
21ur-10412	0.25767	-0.873353
21ur-10414	0.37606	-1.36868
21ur-10415	0.4457	-1.63842
21ur-10416	3.26207	0.361953
21ur-10417	71.329	0.178456	0.955695
21ur-10418	7.3477	0.379339
21ur-10419	7.25405	-1.07081
21ur-1042	4.41977	1.39414
21ur-10421	9.78018	-0.213857
21ur-10422	14.0215	0.397222
21ur-10423	3.67554	0.460538
21ur-10424	2.48289	1.14136
21ur-10425	0.430081	2.87055
21ur-10426	4.41821	0.666045
21ur-10427	1.3043	-1.3103
21ur-10428	3.8921	-0.03395
21ur-10429	4.50536	1.98991
21ur-1043	0.18803	-0.319387
21ur-10431	4.73935	0.22384
21ur-10432	0.430081	2.87055
21ur-10433	3.98524	-3.16204
21ur-10434	3.29677	2.34024
21ur-10435	282.51	0.201686	0.785132
21ur-10436	1.33193	-1.16954
21ur-10437	0.611371	0.518458
21ur-10438	0.128835	-0.0429817
21ur-1044	7.04687	1.65206
21ur-10440	0.430081	2.87055
21ur-10441	7.61335	0.0729113
21ur-10443	1.50951	-1.41539
21ur-10444	0.18803	-0.319387
21ur-10445	0.18803	-0.319387
21ur-10446	5.05967	0.950589
21ur-10449	0.128835	-0.0429817
21ur-10451	1.66844	-0.417857
21ur-10453	1.08346	0.991417
21ur-10454	0.56409	-1.95817
21ur-10455	0.987431	-0.726868
21ur-10456	2.36811	-1.01468
21ur-10457	0.25767	-0.873353
21ur-10458	0.762566	-2.41023
21ur-10459	0.18803	-0.319387
21ur-1046	2.4273	-1.06143
21ur-10460	0.836237	2.27728
21ur-10462	7.48854	0.691169
21ur-10463	2.77697	-2.55229
21ur-10464	1.23622	1.21844
21ur-10465	0.25767	-0.873353
21ur-10466	1.10065	1.31652
21ur-10467	0.386505	-1.4496
21ur-10468	1.09391	0.857171
21ur-10469	0.574536	-2.00855
21ur-1047	7.36446	-0.873653
21ur-10470	0.353701	2.72796
21ur-10472	0.56409	-1.95817
21ur-10473	5.28725	0.455505
21ur-10474	0.482536	1.35892
21ur-10475	1.00462	-0.50565
21ur-10476	2.45896	0.801599
21ur-10477	3.81325	-0.439071
21ur-10478	0.128835	-0.0429817
21ur-10479	0.891401	-2.63835
21ur-1048	1.85804	0.851245
21ur-10480	1.50951	-1.41539
21ur-10483	8.92595	0.234102
21ur-10484	5.4955	0.578909
21ur-10486	0.128835	-0.0429817
21ur-10488	0.37606	-1.36868
21ur-10489	0.128835	-0.0429817
21ur-1049	5.02669	-1.68067
21ur-10490	0.37606	-1.36868
21ur-10491	4.99232	-1.82023
21ur-10492	3.60319	1.78127
21ur-10493	0.128835	-0.0429817
21ur-10495	5.07686	1.01386
21ur-10496	0.56409	-1.95817
21ur-105	129.366	0.445832	0.510466
21ur-1050	3.88939	0.946926
21ur-10500	0.875782	-0.128632
21ur-10502	0.934977	-0.284056
21ur-10504	1.49233	-1.56594
21ur-10505	3.64273	1.13165
21ur-10506	2.14842	-3.89631
21ur-10507	1.90005	0.586154
21ur-10508	5.09305	0.41608
21ur-10509	5.78655	-1.06665
21ur-1051	35.61	-0.63747	0.723731
21ur-10510	1.92126	5.07081
21ur-10511	0.783782	3.77253
21ur-10512	0.18803	-0.319387
21ur-10513	3.35957	0.327839
21ur-10514	0.4457	-1.63842
21ur-10515	0.880956	-2.60405
21ur-10516	0.4457	-1.63842
21ur-10518	5.08589	-1.70067
21ur-10519	0.18803	-0.319387
21ur-1052	12.1997	0.525128
21ur-10520	0.611371	0.518458
21ur-10521	1.44358	-1.5309
21ur-10522	0.707401	3.64648
21ur-10523	0.875782	-0.128632
21ur-10524	1.46594	-3.35746
21ur-10525	0.670566	0.272406
21ur-10526	0.430081	2.87055
21ur-10527	20.6842	0.429217
21ur-10528	2.72181	-0.458363
21ur-10529	0.353701	2.72796
21ur-1053	31.2624	-0.199641	0.96776
21ur-10531	0.430081	2.87055
21ur-10532	0.18803	-0.319387
21ur-10533	3.36228	-0.832988
21ur-10534	3.94166	-4.78076
21ur-10537	0.746947	0.3849
21ur-10538	13.9495	-0.815195
21ur-1054	5.41879	-0.325621
21ur-10540	0.670566	0.272406
21ur-10541	6.87988	0.153664
21ur-10542	44.1522	-0.17649	0.966457
21ur-10543	0.316865	-1.13838
21ur-10544	0.816587	0.0560113
21ur-10546	1.31877	1.99746
21ur-10548	0.25767	-0.873353
21ur-10549	1.62273	0.131162
21ur-1055	20.9956	0.270333
21ur-10550	3.20435	-0.176555
21ur-10551	2.3062	0.693017
21ur-10552	5.8737	-0.218534
21ur-10553	15.3813	-0.0941936
21ur-10554	8.28392	0.0840308
21ur-10555	0.670566	0.272406
21ur-10556	0.618111	1.23919
21ur-10558	0.482536	1.35892
21ur-10559	7.63892	2.16634
21ur-1056	8.7325	1.21418
21ur-10560	0.891401	-2.63835
21ur-10562	0.773011	-2.44565
21ur-10563	3.14672	0.767823
21ur-10564	7.72229	0.468783
21ur-10565	0.128835	-0.0429817
21ur-10566	0.25767	-0.873353
21ur-10567	10.4171	0.628516
21ur-10568	2.27924	3.82138
21ur-10569	4.50503	0.6635
21ur-1057	14.4428	-0.408499
21ur-10570	0.37606	-1.36868
21ur-10574	0.128835	-0.0429817
21ur-10575	0.875782	-0.128632
21ur-10577	21.9917	-0.341404
21ur-10579	0.752121	-2.3736
21ur-1058	0.25767	-0.873353
21ur-10581	0.729761	0.0525979
21ur-10582	1.23622	1.21844
21ur-10584	0.961041	-2.75559
21ur-10585	0.128835	-0.0429817
21ur-10587	0.37606	-1.36868
21ur-10588	14.4862	0.437231
21ur-10589	1.46997	-0.0660314
21ur-1059	2935.36	0.26325	0.0567568
21ur-10590	13.3638	0.501396
21ur-10592	2.00396	-1.94971
21ur-10594	9.16725	-1.17834
21ur-10595	2.21806	-3.94655
21ur-10599	9.04927	0.501828
21ur-106	0.25767	-0.873353
21ur-1060	111.898	-1.15659	0.00803577
21ur-10600	0.482536	1.35892
21ur-10602	0.18803	-0.319387
21ur-10605	10.2026	0.018074
21ur-10606	1.25184	-1.00425
21ur-10607	10.4394	-0.039143
21ur-10608	0.18803	-0.319387
21ur-1061	15.6847	-1.59467
21ur-10610	3.13627	0.818103
21ur-10612	2.56534	-0.442008
21ur-10613	0.4457	-1.63842
21ur-10614	1.27791	-3.16296
21ur-10615	0.692926	-2.259
21ur-10616	19.3847	-0.0680507
21ur-10617	0.860163	3.88898
21ur-10618	2.55343	0.362827
21ur-10619	0.353701	2.72796
21ur-1062	6.80639	1.96206
21ur-10622	1.99722	-2.09221
21ur-10623	4.57458	-0.445096
21ur-10624	6.68511	0.176763
21ur-10625	0.18803	-0.319387
21ur-10627	10.264	-0.31521
21ur-10628	0.128835	-0.0429817
21ur-1063	330.463	0.0587653	0.97296
21ur-10630	2.00249	-0.665992
21ur-10632	6.68469	-1.3026
21ur-10633	0.56409	-1.95817
21ur-10634	27.4718	0.276069	0.955483
21ur-10636	77.8713	-0.122095	0.96776
21ur-10637	4.87838	1.21291
21ur-10639	3.53322	0.344428
21ur-1064	2.05124	-0.691768
21ur-10640	0.316865	-1.13838
21ur-10643	2.89019	-1.29609
21ur-10644	0.482536	1.35892
21ur-10646	12.342	0.557753
21ur-10647	0.353701	2.72796
21ur-10649	0.504895	-1.80488
21ur-1065	2.16963	-0.805546
21ur-10650	3.85526	-0.550967
21ur-10652	0.618111	1.23919
21ur-10653	0.836237	2.27728
21ur-10654	5.22681	0.865709
21ur-10656	2.0117	0.205183
21ur-10657	0.37606	-1.36868
21ur-10659	6.84807	0.974641
21ur-10660	0.707401	3.64648
21ur-10661	0.128835	-0.0429817
21ur-10662	2.44966	-2.32163
21ur-10668	0.25767	-0.873353
21ur-10671	0.541731	1.10478
21ur-10672	3.13035	-4.45513
21ur-10673	14.7113	-0.14113
21ur-10674	3.53322	0.344428
21ur-10676	3.40026	-2.89013
21ur-10677	0.430081	2.87055
21ur-1068	8.85442	-0.587125
21ur-10681	0.353701	2.72796
21ur-10682	1.47153	2.13923
21ur-10684	1.68192	0.038446
21ur-10685	0.934977	-0.284056
21ur-10686	2.64025	0.376791
21ur-10687	0.430081	2.87055
21ur-10688	1.19265	-0.908054
21ur-1069	18.113	-1.27341
21ur-10690	1.93959	-0.373318
21ur-10692	6.28299	0.792686
21ur-10694	4.94917	-0.228064
21ur-10695	0.128835	-0.0429817
21ur-10696	6.79923	0.271647
21ur-10698	7.10047	0.487871
21ur-10699	0.783782	3.77253
21ur-107	10.8309	0.548761
21ur-1070	13.7742	0.453818
21ur-10700	8.40576	0.591018
21ur-10701	3.36484	1.03329
21ur-10705	1.34755	-3.24493
21ur-10706	1.25555	-1.26678
21ur-10709	0.541731	1.10478
21ur-1071	18.0879	0.50877
21ur-10710	0.25767	-0.873353
21ur-10711	2.38012	0.181405
21ur-10712	19.2867	0.783464
21ur-10714	21.0113	0.621132
21ur-10716	2.78471	-0.663566
21ur-10717	1.68192	0.038446
21ur-10719	0.128835	-0.0429817
21ur-1072	20.5131	-0.752613
21ur-10720	0.128835	-0.0429817
21ur-10721	21.06	0.619226
21ur-10722	4.0026	1.54283
21ur-10723	0.482536	1.35892
21ur-10725	44.6688	-0.373591	0.870614
21ur-10726	0.25767	-0.873353
21ur-10727	26.4389	0.352421	0.93078
21ur-10729	0.541731	1.10478
21ur-1073	2.51299	1.87411
21ur-10731	1.53961	-0.211324
21ur-10732	4.23906	0.121646
21ur-10733	0.18803	-0.319387
21ur-10734	3.67554	0.460538
21ur-10737	2.03562	0.565578
21ur-1074	28.656	-0.0482439	0.992538
21ur-10740	1.26632	2.93575
21ur-10742	0.37606	-1.36868
21ur-10743	35.86	-0.470617	0.835691
21ur-10744	0.430081	2.87055
21ur-10745	7.87135	0.575306
21ur-10746	19.9331	-0.802887
21ur-10748	0.816587	0.0560113
21ur-10749	2.00767	-2.11347
21ur-1075	2.83503	0.311524
21ur-10753	0.18803	-0.319387
21ur-10755	7.78648	-1.99296
21ur-10756	2.75618	-0.235642
21ur-10757	1.29912	0.55519
21ur-10758	0.128835	-0.0429817
21ur-10759	5.18192	-1.20654
21ur-1076	1.61072	-1.69703
21ur-10763	0.670566	0.272406
21ur-10764	1.82523	2.50573
21ur-10765	0.56409	-1.95817
21ur-10766	5.75374	-0.661141
21ur-10767	3.15831	-1.48995
21ur-10768	1.80402	-0.395942
21ur-1077	5.64679	0.989928
21ur-10770	2.57735	0.657129
21ur-10771	15.2925	-0.221176
21ur-10772	1.29912	0.55519
21ur-10773	13.1255	0.334821
21ur-10774	11.3885	-0.106357
21ur-10777	0.316865	-1.13838
21ur-10778	0.703371	-2.30273
21ur-1078	115.645	-0.614206	0.327983
21ur-10781	0.18803	-0.319387
21ur-10782	0.128835	-0.0429817
21ur-10783	3.45831	-0.251958
21ur-10784	0.18803	-0.319387
21ur-10788	0.128835	-0.0429817
21ur-1079	9.17778	-0.0560552
21ur-10790	0.746947	0.3849
21ur-10791	0.128835	-0.0429817
21ur-10792	0.504895	-1.80488
21ur-10793	0.707401	3.64648
21ur-10794	0.18803	-0.319387
21ur-10795	0.316865	-1.13838
21ur-10796	0.316865	-1.13838
21ur-10797	0.799401	-0.233327
21ur-10798	1.22948	0.801068
21ur-108	24.7316	-0.610496	0.810223
21ur-1080	37.5897	0.116275	0.98305
21ur-10801	0.611371	0.518458
21ur-10802	3.08111	2.96586
21ur-10804	0.799401	-0.233327
21ur-10806	2.80707	-1.51071
21ur-10807	0.504895	-1.80488
21ur-10808	0.18803	-0.319387
21ur-1081	4.2259	1.05141
21ur-10811	1.49233	-1.56594
21ur-10812	0.762566	-2.41023
21ur-10813	2.61016	-0.219062
21ur-10815	0.880956	-2.60405
21ur-10816	0.707401	3.64648
21ur-10817	0.934977	-0.284056
21ur-10818	0.18803	-0.319387
21ur-10819	2.33013	1.03504
21ur-1082	0.703371	-2.30273
21ur-10820	0.128835	-0.0429817
21ur-10821	0.128835	-0.0429817
21ur-10822	4.32332	-1.38122
21ur-10823	0.353701	2.72796
21ur-10824	5.36923	2.06325
21ur-10825	0.762566	-2.41023
21ur-10826	0.316865	-1.13838
21ur-10827	0.128835	-0.0429817
21ur-10828	0.128835	-0.0429817
21ur-10829	0.316865	-1.13838
21ur-1083	30.8806	0.723274	0.669538
21ur-10831	1.02024	-2.83522
21ur-10833	0.25767	-0.873353
21ur-10834	0.316865	-1.13838
21ur-10835	1.00462	-0.50565
21ur-10837	0.934977	-0.284056
21ur-10839	8.53442	-1.19539
21ur-10840	2.63095	-2.5619
21ur-10841	0.618111	1.23919
21ur-10842	4.42766	-0.110861
21ur-10843	3.60391	-4.64351
21ur-10844	0.707401	3.64648
21ur-10845	8.30627	-0.169726
21ur-10846	9.11366	-0.341222
21ur-10847	3.62555	1.03796
21ur-10848	1.23466	-1.18581
21ur-1085	0.316865	-1.13838
21ur-10850	1.09391	0.857171
21ur-10851	1.27149	0.398544
21ur-10852	1.37394	-1.42537
21ur-10853	2.32339	0.827259
21ur-10855	0.128835	-0.0429817
21ur-10856	0.504895	-1.80488
21ur-10857	0.128835	-0.0429817
21ur-10858	4.8454	-1.52298
21ur-10859	3.62512	-1.85215
21ur-1086	2.63622	-1.25938
21ur-10860	5.95165	0.286516
21ur-10861	3.09787	-0.759917
21ur-10863	0.783782	3.77253
21ur-10864	0.128835	-0.0429817
21ur-10865	2.2341	0.220159
21ur-10866	0.128835	-0.0429817
21ur-10868	0.128835	-0.0429817
21ur-1087	50.8021	0.862817	0.347978
21ur-10870	3.09787	-0.759917
21ur-10871	3.9212	-0.486759
21ur-10873	6.84726	4.28697
21ur-10875	0.799401	-0.233327
21ur-10877	0.707401	3.64648
21ur-10878	0.891401	-2.63835
21ur-1088	534.761	0.214012	0.573325
21ur-10880	1.81076	-0.18224
21ur-10881	0.633731	-2.13909
21ur-10884	0.875782	-0.128632
21ur-10885	1.49907	-1.37763
21ur-10886	0.18803	-0.319387
21ur-10887	7.07465	0.131933
21ur-10889	6.38462	2.79468
21ur-1089	7.23786	-0.610141
21ur-10890	1.7292	1.16661
21ur-10891	0.928236	-0.604602
21ur-10892	5.55569	1.17531
21ur-10893	5.06723	-1.24797
21ur-10895	35.5934	-7.95514	1.23502e-05
21ur-10897	0.858596	-0.388207
21ur-10898	2.06843	-0.541868
21ur-10899	38.2149	0.265814	0.939605
21ur-1090	9.78897	-1.66917
21ur-10900	2.21017	-0.0867772
21ur-10902	9.98663	-0.417711
21ur-10903	0.128835	-0.0429817
21ur-10904	2.73743	-1.45674
21ur-10906	8.9664	-0.130969
21ur-10907	1.37394	-1.42537
21ur-10908	0.128835	-0.0429817
21ur-10909	0.558916	1.48775
21ur-1091	11.0292	0.956742
21ur-10911	2.14695	-2.24194
21ur-10914	2.17737	0.923565
21ur-10915	0.316865	-1.13838
21ur-10916	3.11235	0.571702
21ur-10917	0.25767	-0.873353
21ur-10918	0.128835	-0.0429817
21ur-10919	1.15984	1.1164
21ur-1092	0.18803	-0.319387
21ur-10920	0.806142	0.172981
21ur-10922	2.59825	0.559822
21ur-10923	0.783782	3.77253
21ur-10924	1.51354	1.67738
21ur-10928	1.22948	0.801068
21ur-1093	38.2034	0.0340236	0.994906
21ur-10930	583.413	0.082495	0.925562
21ur-10931	0.836237	2.27728
21ur-10932	1.08988	-2.93782
21ur-10933	2.03003	-3.82027
21ur-10937	0.25767	-0.873353
21ur-10938	8.08947	0.689353
21ur-1094	2.66935	-0.270423
21ur-10940	0.353701	2.72796
21ur-10941	0.707401	3.64648
21ur-10944	251.969	-0.135083	0.905438
21ur-10945	0.504895	-1.80488
21ur-10946	0.18803	-0.319387
21ur-10947	1.49118	4.71237
21ur-10949	0.353701	2.72796
21ur-1095	38.6716	0.067638	0.990524
21ur-10950	2.1037	-0.925554
21ur-10951	0.836237	2.27728
21ur-10952	2.72181	-0.458363
21ur-10953	3.6013	-0.496834
21ur-10958	8.02739	-0.647109
21ur-10959	1.53961	-0.211324
21ur-10961	0.4457	-1.63842
21ur-10962	2.53378	-0.280667
21ur-10963	1.34113	0.207111
21ur-10964	0.128835	-0.0429817
21ur-10965	3.16908	0.0824851
21ur-10966	0.37606	-1.36868
21ur-10967	0.18803	-0.319387
21ur-10968	1.87366	-0.504692
21ur-10969	4.48382	-0.339119
21ur-1097	1.48715	0.130219
21ur-10970	0.18803	-0.319387
21ur-10971	3.00858	-1.37033
21ur-10972	7.67814	0.99897
21ur-10973	0.37606	-1.36868
21ur-10974	0.18803	-0.319387
21ur-10975	10.6123	-1.47301
21ur-10976	5.31175	-0.554073
21ur-10977	6.59575	6.86052
21ur-10979	3.23074	0.462047
21ur-1098	36.959	0.0396217	0.994752
21ur-10980	2.33127	-2.24167
21ur-10982	0.128835	-0.0429817
21ur-10985	16.1569	-1.11923
21ur-1099	1.99879	-0.441185
21ur-10990	0.25767	-0.873353
21ur-10992	1.17703	1.42007
21ur-10993	0.762566	-2.41023
21ur-10994	0.18803	-0.319387
21ur-10996	5.26793	1.09128
21ur-10997	0.740206	-0.0578708
21ur-10999	0.860163	3.88898
21ur-11	3.88536	-0.13208
21ur-110	63.3999	-0.515507	0.649332
21ur-1100	1.46997	-0.0660314
21ur-11000	0.618111	1.23919
21ur-11001	11.4162	-0.0880282
21ur-11002	9.27324	0.824409
21ur-11003	0.316865	-1.13838
21ur-11004	10.1923	0.496748
21ur-11005	0.858596	-0.388207
21ur-11007	18.7878	-0.973057
21ur-11008	31.7657	0.130915	0.982551
21ur-11011	0.18803	-0.319387
21ur-11012	14.9426	-0.0110962
21ur-11014	0.386505	-1.4496
21ur-11016	1.17029	0.962191
21ur-11018	0.504895	-1.80488
21ur-1102	17.5573	-0.102446
21ur-11020	0.799401	-0.233327
21ur-11021	0.56409	-1.95817
21ur-11023	1.41908	3.08841
21ur-11024	1.06381	-0.629774
21ur-11025	1.41908	3.08841
21ur-11026	1.07426	-0.681417
21ur-11029	1.56756	4.77258
21ur-1103	0.860163	3.88898
21ur-11033	4.6998	0.615224
21ur-11034	0.836237	2.27728
21ur-11035	1.04819	2.29782
21ur-11036	1.51469	-3.39026
21ur-11037	22.4123	-0.572172
21ur-11038	0.353701	2.72796
21ur-11039	0.482536	1.35892
21ur-11040	0.783782	3.77253
21ur-11041	2.69945	0.318041
21ur-11044	0.18803	-0.319387
21ur-11045	5.90404	-0.85424
21ur-11046	0.386505	-1.4496
21ur-11047	9.5236	0.701911
21ur-11049	0.18803	-0.319387
21ur-1105	0.128835	-0.0429817
21ur-11050	1.12301	-0.744077
21ur-11051	0.25767	-0.873353
21ur-11052	0.128835	-0.0429817
21ur-11054	9.34131	0.469745
21ur-11056	0.386505	-1.4496
21ur-11058	0.353701	2.72796
21ur-11059	0.128835	-0.0429817
21ur-1106	5.24121	-0.248646
21ur-11060	0.504895	-1.80488
21ur-11062	0.430081	2.87055
21ur-11064	0.18803	-0.319387
21ur-11065	2.18378	-1.03114
21ur-11066	2.29329	0.152731
21ur-11067	0.860163	3.88898
21ur-1107	0.56409	-1.95817
21ur-11070	1.12301	-0.744077
21ur-11071	0.821761	-2.51017
21ur-11073	2.84134	-4.29863
21ur-11075	1.50434	0.346793
21ur-11076	0.353701	2.72796
21ur-11077	0.316865	-1.13838
21ur-11078	0.541731	1.10478
21ur-1108	14.0947	0.00354881
21ur-11080	0.836237	2.27728
21ur-11082	0.25767	-0.873353
21ur-11083	0.353701	2.72796
21ur-11084	0.430081	2.87055
21ur-11087	0.860163	3.88898
21ur-1109	144.162	-0.217437	0.859123
21ur-11090	0.37606	-1.36868
21ur-11091	1.1531	0.694958
21ur-11092	0.917791	-0.537476
21ur-11096	0.128835	-0.0429817
21ur-11097	0.25767	-0.873353
21ur-111	0.895432	2.05994
21ur-1110	9.06409	0.928833
21ur-11101	0.25767	-0.873353
21ur-11104	2.51142	0.550937
21ur-11107	0.316865	-1.13838
21ur-11110	1.38068	-1.22443
21ur-11111	0.430081	2.87055
21ur-11112	5.45078	1.46744
21ur-11116	0.574536	-2.00855
21ur-11117	0.353701	2.72796
21ur-11118	2.45222	0.619497
21ur-11119	1.62519	0.986196
21ur-1112	13.796	0.328555
21ur-11120	0.504895	-1.80488
21ur-11124	2.7145	1.97209
21ur-11125	0.37606	-1.36868
21ur-11127	13.3892	0.411973
21ur-11128	1.47638	-3.37695
21ur-11129	0.836237	2.27728
21ur-1113	12.664	-0.506185
21ur-11130	0.558916	1.48775
21ur-11131	0.430081	2.87055
21ur-11133	0.128835	-0.0429817
21ur-11135	4.55739	-0.513091
21ur-11137	0.783782	3.77253
21ur-11138	4.52739	0.186949
21ur-11139	0.4457	-1.63842
21ur-1114	942.059	0.537512	0.000839322
21ur-11141	0.515341	-1.86117
21ur-11145	0.4457	-1.63842
21ur-1115	216.363	0.247088	0.731871
21ur-11150	5.33296	0.270658
21ur-11153	0.482536	1.35892
21ur-11154	9.6682	-0.629351
21ur-11155	0.25767	-0.873353
21ur-11157	0.128835	-0.0429817
21ur-11159	1.20309	-0.945729
21ur-1116	7.01043	-1.91925
21ur-11161	2.90984	-0.616875
21ur-11164	1.98317	0.895569
21ur-11166	5.14123	0.484882
21ur-11169	3.91446	-0.582799
21ur-1117	56.0957	-0.587157	0.61284
21ur-11171	1.7884	1.04205
21ur-11173	0.18803	-0.319387
21ur-11175	0.18803	-0.319387
21ur-11177	3.39879	-1.75336
21ur-11178	1.02024	-2.83522
21ur-11179	2.57579	-0.452757
21ur-1118	0.799401	-0.233327
21ur-11180	12.3819	-1.34863
21ur-11181	1.49233	-1.56594
21ur-11182	5.10036	-0.722847
21ur-11183	0.821761	-2.51017
21ur-11184	0.633731	-2.13909
21ur-11185	16.5052	-0.187728
21ur-11187	0.670566	0.272406
21ur-11188	1.64238	1.21377
21ur-1119	0.128835	-0.0429817
21ur-11190	1.41751	0.311768
21ur-11191	0.386505	-1.4496
21ur-11192	0.128835	-0.0429817
21ur-11193	5.37037	0.561877
21ur-11194	0.430081	2.87055
21ur-11196	0.128835	-0.0429817
21ur-11197	1.51322	-1.62598
21ur-11198	4.26142	-0.366645
21ur-11199	4.79987	2.2141
21ur-112	34.9188	0.0650655	0.990524
21ur-1120	34.8539	-0.265697	0.951502
21ur-11201	7.61852	-0.24257
21ur-11202	33.7974	-0.424293	0.873272
21ur-11203	5.03632	0.728055
21ur-11204	2.02485	-1.9966
21ur-11205	13.1842	-0.386826
21ur-11206	2.0501	3.68033
21ur-11207	0.18803	-0.319387
21ur-11209	0.4457	-1.63842
21ur-1121	17.3357	0.0873653
21ur-11210	0.56409	-1.95817
21ur-11211	0.707401	3.64648
21ur-11212	1.25184	-1.00425
21ur-11213	0.25767	-0.873353
21ur-11214	1.02024	-2.83522
21ur-11215	0.430081	2.87055
21ur-11217	2.45493	-0.954067
21ur-11219	1.34113	0.207111
21ur-1122	100.819	-1.11978	0.0134264
21ur-11220	3.01517	2.67723
21ur-11221	0.971812	2.19626
21ur-11222	1.99722	-2.09221
21ur-11223	154.091	-7.62809	7.15928e-11
21ur-11224	2.66664	1.20891
21ur-11226	0.56409	-1.95817
21ur-11227	2.74146	0.146445
21ur-11229	2.00923	-0.477552
21ur-1123	0.18803	-0.319387
21ur-11230	0.128835	-0.0429817
21ur-11232	2.23895	-3.97342
21ur-11233	0.25767	-0.873353
21ur-11234	1.52916	-0.158257
21ur-11236	0.37606	-1.36868
21ur-11237	0.799401	-0.233327
21ur-11239	0.4457	-1.63842
21ur-1124	183.388	-0.203091	0.859037
21ur-11240	1.47638	-3.37695
21ur-11241	0.25767	-0.873353
21ur-11242	0.618111	1.23919
21ur-11243	0.895432	2.05994
21ur-11244	0.703371	-2.30273
21ur-11245	1.13345	-0.804259
21ur-11246	1.13863	-2.98179
21ur-11247	0.987431	-0.726868
21ur-11248	0.740206	-0.0578708
21ur-11249	4.28534	-0.21004
21ur-1125	0.4457	-1.63842
21ur-11250	1.73594	1.4922
21ur-11251	0.56409	-1.95817
21ur-11252	0.928236	-0.604602
21ur-11253	0.316865	-1.13838
21ur-11254	0.762566	-2.41023
21ur-11255	1.17546	-1.09498
21ur-11257	0.762566	-2.41023
21ur-11258	7.04687	1.65206
21ur-11259	0.128835	-0.0429817
21ur-1126	5.13202	0.142059
21ur-11262	1.00462	-0.50565
21ur-11263	212.804	0.196359	0.856909
21ur-11264	5.70499	-0.651858
21ur-11266	0.950596	-2.7241
21ur-11267	0.18803	-0.319387
21ur-1127	1.41077	0.0308418
21ur-11270	0.128835	-0.0429817
21ur-11271	2.43257	-0.0515843
21ur-11272	0.56409	-1.95817
21ur-11277	0.18803	-0.319387
21ur-11279	0.860163	3.88898
21ur-1128	9.24866	-0.276753
21ur-11280	1.13748	4.31779
21ur-11282	1.66441	-3.54662
21ur-11283	1.32148	-1.14117
21ur-11286	0.515341	-1.86117
21ur-11287	0.128835	-0.0429817
21ur-11289	5.32234	-3.62993
21ur-1129	3063.51	0.293703	0.0120777
21ur-11291	1.11783	1.64797
21ur-11292	0.950596	-2.7241
21ur-11293	0.25767	-0.873353
21ur-11294	0.128835	-0.0429817
21ur-11295	0.56409	-1.95817
21ur-11296	0.353701	2.72796
21ur-11297	1.99722	-2.09221
21ur-11298	11.3789	1.74442
21ur-113	0.541731	1.10478
21ur-1130	56.6204	-1.26475	0.0576447
21ur-11300	3.08078	0.689274
21ur-11301	47.4137	-0.0232538	0.994906
21ur-11302	1.44761	1.42917
21ur-11303	0.25767	-0.873353
21ur-11304	11.4056	-0.503928
21ur-11306	10.105	-0.443325
21ur-11308	0.18803	-0.319387
21ur-11309	2.33901	-0.240445
21ur-1131	6.94278	0.0597002
21ur-11310	1.83155	-3.66536
21ur-11311	1.41908	3.08841
21ur-11313	175.07	0.00814678	0.996253
21ur-11314	1.0611	4.23103
21ur-11315	10.716	-1.34449
21ur-11316	1.37394	-1.42537
21ur-11317	3.22556	1.28005
21ur-11318	0.875782	-0.128632
21ur-1132	0.618111	1.23919
21ur-11320	8.86031	-4.45881
21ur-11321	0.353701	2.72796
21ur-11322	5.11375	-1.69195
21ur-11323	1.23622	1.21844
21ur-11324	32.9751	-0.178852	0.968149
21ur-11325	1.66991	-1.76458
21ur-11326	0.25767	-0.873353
21ur-11327	0.18803	-0.319387
21ur-11328	0.644176	-2.18284
21ur-11329	0.729761	0.0525979
21ur-1133	2.5494	-1.32122
21ur-11330	25.8502	-0.765174	0.683044
21ur-11331	0.633731	-2.13909
21ur-11332	42.9669	0.291352	0.923758
21ur-11333	1.0611	4.23103
21ur-11334	0.128835	-0.0429817
21ur-11335	3.59085	-0.476568
21ur-11336	0.482536	1.35892
21ur-11337	0.18803	-0.319387
21ur-11338	7.17653	-0.142379
21ur-11339	114.703	-0.1616	0.93787
21ur-1134	7.02434	-0.26414
21ur-11340	0.316865	-1.13838
21ur-11341	4.19334	0.349126
21ur-11343	0.353701	2.72796
21ur-11345	0.611371	0.518458
21ur-11348	0.128835	-0.0429817
21ur-1135	6.90428	-1.41367
21ur-11350	2.84177	0.461699
21ur-11351	0.316865	-1.13838
21ur-11353	0.353701	2.72796
21ur-11354	0.752121	-2.3736
21ur-11357	0.860163	3.88898
21ur-11358	1.21871	-3.09954
21ur-11359	0.430081	2.87055
21ur-11360	0.832206	-2.54689
21ur-11362	0.558916	1.48775
21ur-11363	37.2332	-0.755429	0.571634
21ur-11365	1.4148	4.64572
21ur-11367	3.89366	0.699645
21ur-11368	1.08346	0.991417
21ur-1137	9.90229	-0.814882
21ur-11371	0.895432	2.05994
21ur-11374	0.504895	-1.80488
21ur-11375	2.48617	-4.11981
21ur-11377	0.25767	-0.873353
21ur-11378	0.128835	-0.0429817
21ur-11379	0.875782	-0.128632
21ur-1138	0.950596	-2.7241
21ur-11380	0.18803	-0.319387
21ur-11381	2.34057	0.966832
21ur-11382	0.128835	-0.0429817
21ur-11384	0.18803	-0.319387
21ur-11385	2.75618	-0.235642
21ur-11386	2.03719	2.43095
21ur-11387	0.18803	-0.319387
21ur-11388	1.21386	4.39623
21ur-11389	0.316865	-1.13838
21ur-1139	0.836237	2.27728
21ur-11390	0.4457	-1.63842
21ur-11391	1.84085	0.678029
21ur-11392	0.25767	-0.873353
21ur-11393	1.40674	-3.30252
21ur-11394	4.47698	-1.61707
21ur-11395	1.14907	-3.00839
21ur-11398	0.482536	1.35892
21ur-11399	1.64394	4.83051
21ur-114	9.84103	0.546192
21ur-1140	2.33687	1.26768
21ur-11400	1.55152	-1.63225
21ur-11401	0.128835	-0.0429817
21ur-11405	0.670566	0.272406
21ur-11409	1.91049	0.522863
21ur-1141	0.128835	-0.0429817
21ur-11411	3.05069	0.180896
21ur-11412	1.95407	1.94057
21ur-11413	233.822	0.0072521	0.996253
21ur-11414	1.49233	-1.56594
21ur-11415	0.18803	-0.319387
21ur-11416	0.18803	-0.319387
21ur-1142	14.7621	-1.07951
21ur-11423	26.1019	0.528486	0.842563
21ur-11425	0.18803	-0.319387
21ur-11427	0.128835	-0.0429817
21ur-1143	1462.63	0.20765	0.28151
21ur-11430	0.762566	-2.41023
21ur-11432	3.01517	2.67723
21ur-11433	141.853	0.969606	0.0257511
21ur-11434	0.37606	-1.36868
21ur-11435	0.752121	-2.3736
21ur-11436	0.56409	-1.95817
21ur-1144	20.3673	1.56615
21ur-11440	2.98105	0.266772
21ur-11441	60.7308	0.80617	0.295598
21ur-11442	3.62769	0.0655675
21ur-11443	1.09391	0.857171
21ur-11444	0.430081	2.87055
21ur-11445	0.37606	-1.36868
21ur-11446	0.18803	-0.319387
21ur-11447	3.10618	0.30067
21ur-11448	0.25767	-0.873353
21ur-11449	0.18803	-0.319387
21ur-1145	1.17703	1.42007
21ur-11450	0.316865	-1.13838
21ur-11451	0.18803	-0.319387
21ur-11452	4.54662	-1.64858
21ur-11453	2.57735	0.657129
21ur-11454	0.56409	-1.95817
21ur-11455	0.18803	-0.319387
21ur-11457	6.06857	0.551758
21ur-11458	0.644176	-2.18284
21ur-11459	1.80031	-0.134084
21ur-1146	40.4716	-1.22852	0.1565
21ur-11460	0.25767	-0.873353
21ur-11461	0.353701	2.72796
21ur-11462	0.128835	-0.0429817
21ur-11464	0.832206	-2.54689
21ur-11465	17.3748	-0.560678
21ur-11466	2.03562	0.565578
21ur-11468	0.574536	-2.00855
21ur-11469	6.23414	0.0266269
21ur-1147	202.277	-0.727259	0.0547026
21ur-11473	25.9397	0.0815174	0.990524
21ur-11474	0.703371	-2.30273
21ur-11475	0.504895	-1.80488
21ur-11477	2.1749	0.291792
21ur-11478	58.1967	-0.894279	0.256752
21ur-1148	19.3464	-0.0698182
21ur-11480	3.56446	-1.09126
21ur-11481	0.128835	-0.0429817
21ur-11482	1.82523	2.50573
21ur-11483	3.59759	-0.373432
21ur-11485	0.37606	-1.36868
21ur-1149	2.47976	-1.25941
21ur-11491	0.18803	-0.319387
21ur-11493	6.08048	0.215619
21ur-11497	0.988998	2.50591
21ur-11498	5.69084	-0.562728
21ur-115	0.25767	-0.873353
21ur-1150	15.0377	-0.109488
21ur-11503	1.15984	1.1164
21ur-11505	3.93649	-3.14876
21ur-11506	11.014	0.242082
21ur-11509	1.45032	-1.34185
21ur-11510	1.48188	-1.54176
21ur-11511	2.15098	-0.0232387
21ur-11512	7.56796	0.852515
21ur-11513	5.04923	0.983982
21ur-11515	3.65408	0.632244
21ur-11516	0.18803	-0.319387
21ur-11517	4.29094	1.5649
21ur-11518	0.25767	-0.873353
21ur-1152	49.0276	0.556718	0.666932
21ur-11520	0.703371	-2.30273
21ur-11521	1.41908	3.08841
21ur-11522	2.84793	0.747065
21ur-11523	1.32666	-3.2004
21ur-11524	0.128835	-0.0429817
21ur-11525	0.950596	-2.7241
21ur-11526	0.128835	-0.0429817
21ur-11528	0.316865	-1.13838
21ur-1153	1.6663	1.81928
21ur-11532	5.33321	-0.698182
21ur-11533	20.4716	-0.50622
21ur-11534	0.353701	2.72796
21ur-11535	0.353701	2.72796
21ur-11536	1.02024	-2.83522
21ur-11537	0.18803	-0.319387
21ur-11539	0.353701	2.72796
21ur-1154	6.09857	0.0259278
21ur-11540	0.18803	-0.319387
21ur-11541	1.09391	0.857171
21ur-11542	2.53938	3.84422
21ur-11543	0.4457	-1.63842
21ur-11544	0.316865	-1.13838
21ur-11545	2.24084	0.411227
21ur-11546	4.69938	-1.54415
21ur-11547	3.08111	2.96586
21ur-1155	16.3051	-0.327715
21ur-11551	1.94477	-1.89904
21ur-11552	0.18803	-0.319387
21ur-11554	0.997877	-0.786198
21ur-11555	1.04819	2.29782
21ur-11557	0.37606	-1.36868
21ur-11558	0.128835	-0.0429817
21ur-11559	1.08346	0.991417
21ur-1156	9.04131	0.0993492
21ur-11560	12.2715	0.710455
21ur-11562	1.76044	-1.8914
21ur-11563	0.128835	-0.0429817
21ur-11565	0.56409	-1.95817
21ur-11567	0.515341	-1.86117
21ur-11568	1.97643	0.65294
21ur-11569	1.52399	1.49995
21ur-1157	1.48041	-0.122646
21ur-11570	5.21728	-0.377247
21ur-11571	0.541731	1.10478
21ur-11574	1.73438	-0.275369
21ur-11575	0.316865	-1.13838
21ur-11579	0.56409	-1.95817
21ur-1158	146.805	0.313052	0.691215
21ur-11582	0.18803	-0.319387
21ur-11584	0.18803	-0.319387
21ur-11586	0.25767	-0.873353
21ur-11588	0.746947	0.3849
21ur-1159	7.07968	1.24401
21ur-11590	1.40674	-3.30252
21ur-11593	0.18803	-0.319387
21ur-11595	0.37606	-1.36868
21ur-11596	1.5068	1.27372
21ur-11598	0.965072	1.42774
21ur-11599	3.56076	-0.97127
21ur-116	75.1879	-0.248759	0.905438
21ur-1160	2.26206	3.63781
21ur-11600	8.81677	0.472568
21ur-11602	0.816587	0.0560113
21ur-11604	0.707401	3.64648
21ur-11605	1.02427	1.20375
21ur-11609	0.746947	0.3849
21ur-1161	1.86478	1.1154
21ur-11610	3.0636	0.58536
21ur-11612	5.47685	0.879571
21ur-11613	3.73274	-4.69508
21ur-11616	0.37606	-1.36868
21ur-11618	0.707401	3.64648
21ur-11619	1.43987	-1.30301
21ur-1162	1.06381	-0.629774
21ur-11621	2.04607	0.500533
21ur-11622	7.26515	0.244051
21ur-11626	0.128835	-0.0429817
21ur-11627	4.22344	0.718598
21ur-11628	0.18803	-0.319387
21ur-1163	3.86447	-0.0882915
21ur-11630	2.06572	1.36708
21ur-11631	0.950596	-2.7241
21ur-11632	0.386505	-1.4496
21ur-11633	0.316865	-1.13838
21ur-11635	0.891401	-2.63835
21ur-11637	1.02427	1.20375
21ur-1164	0.707401	3.64648
21ur-11641	0.25767	-0.873353
21ur-11642	0.128835	-0.0429817
21ur-11643	0.858596	-0.388207
21ur-11645	31.0996	-0.0854174	0.989611
21ur-11646	0.558916	1.48775
21ur-11647	1.92397	1.00213
21ur-11649	0.633731	-2.13909
21ur-1165	2.1749	0.291792
21ur-11651	0.25767	-0.873353
21ur-11652	4.40226	0.167238
21ur-11653	0.707401	3.64648
21ur-11655	0.128835	-0.0429817
21ur-11657	2.77213	0.565697
21ur-11659	0.25767	-0.873353
21ur-1166	31.946	0.146408	0.980084
21ur-11664	2.43775	-1.0864
21ur-11665	5.32152	-0.326676
21ur-1167	14.6814	-1.00606
21ur-11671	0.670566	0.272406
21ur-11675	0.25767	-0.873353
21ur-11676	4.40416	2.24161
21ur-11677	1.36506	0.757493
21ur-11678	3.4464	0.336877
21ur-11679	0.37606	-1.36868
21ur-1168	3.81301	0.911552
21ur-11680	0.18803	-0.319387
21ur-11681	0.515341	-1.86117
21ur-11682	40.113	-0.0457983	0.992069
21ur-11683	0.316865	-1.13838
21ur-11685	0.128835	-0.0429817
21ur-11686	16.9676	0.36326
21ur-11687	1.56353	0.230601
21ur-11689	0.4457	-1.63842
21ur-1169	3.76483	0.836091
21ur-11691	1.78683	-0.55984
21ur-11693	0.4457	-1.63842
21ur-11694	14.3623	0.374871
21ur-11695	2.21174	1.22394
21ur-11696	0.644176	-2.18284
21ur-11697	2.60745	1.29206
21ur-11698	14.6108	0.893521
21ur-117	3.37832	1.35092
21ur-1170	5.33558	-1.40558
21ur-11700	0.316865	-1.13838
21ur-11703	0.987431	-0.726868
21ur-11704	1.5068	1.27372
21ur-11705	1.97643	0.65294
21ur-11707	3.67241	-1.13538
21ur-11708	3.2896	-1.02263
21ur-11709	1.25184	-1.00425
21ur-1171	19.9238	-0.350499
21ur-11712	0.128835	-0.0429817
21ur-11714	0.4457	-1.63842
21ur-11715	0.128835	-0.0429817
21ur-11716	13.6149	-0.327831
21ur-11717	1.61072	-1.69703
21ur-11718	0.386505	-1.4496
21ur-1172	5.21604	-0.0289571
21ur-11720	0.128835	-0.0429817
21ur-11721	0.386505	-1.4496
21ur-11722	5.51555	-5.26131
21ur-11724	0.128835	-0.0429817
21ur-11725	0.574536	-2.00855
21ur-11726	0.515341	-1.86117
21ur-11727	11.3646	-0.166066
21ur-11728	0.430081	2.87055
21ur-11729	0.18803	-0.319387
21ur-1173	3.02947	-1.40458
21ur-11730	0.515341	-1.86117
21ur-11731	0.832206	-2.54689
21ur-11734	0.128835	-0.0429817
21ur-11735	0.707401	3.64648
21ur-11739	4.31772	-4.91039
21ur-1174	0.128835	-0.0429817
21ur-11740	0.994172	-0.425712
21ur-11743	2.69699	-0.182755
21ur-11745	3.586	1.67242
21ur-11746	1.07943	-2.91037
21ur-11748	4.77576	-1.49025
21ur-11749	2.83503	0.311524
21ur-1175	484.647	-0.115981	0.894104
21ur-11750	3.53166	-0.441527
21ur-11751	6.77398	-1.02453
21ur-11752	1.64238	1.21377
21ur-11753	1.60554	-0.0561014
21ur-11754	2.4574	-0.349157
21ur-11755	2.0408	-0.65861
21ur-11760	1.53558	-3.42974
21ur-11761	0.740206	-0.0578708
21ur-11764	1.3427	3.01022
21ur-11766	0.128835	-0.0429817
21ur-11767	0.891401	-2.63835
21ur-1177	38.6226	-0.448321	0.873272
21ur-11770	27.4789	-4.48649	0.000307228
21ur-11772	1.68192	0.038446
21ur-11773	0.430081	2.87055
21ur-11774	12.7344	0.144445
21ur-11775	0.386505	-1.4496
21ur-11776	0.928236	-0.604602
21ur-11777	1.11783	1.64797
21ur-1178	2.05124	-0.691768
21ur-11781	0.353701	2.72796
21ur-11782	0.752121	-2.3736
21ur-11783	0.18803	-0.319387
21ur-11786	0.128835	-0.0429817
21ur-11789	1.18994	2.85625
21ur-1179	16.2938	-1.63696
21ur-11790	1.6964	3.38436
21ur-11792	0.128835	-0.0429817
21ur-11793	0.386505	-1.4496
21ur-11795	0.836237	2.27728
21ur-11797	0.773011	-2.44565
21ur-11799	0.18803	-0.319387
21ur-118	10.3168	0.543679
21ur-1180	24.1602	-0.106709	0.985996
21ur-11800	1.72764	-0.490381
21ur-11801	0.316865	-1.13838
21ur-11806	0.128835	-0.0429817
21ur-11808	1.08346	0.991417
21ur-1181	6.94582	0.190993
21ur-11810	5.66577	0.475168
21ur-11811	5.815	-5.34878
21ur-11812	0.574536	-2.00855
21ur-11813	17.7013	0.0309091
21ur-11814	3.11349	-1.6946
21ur-11817	3.85929	0.541252
21ur-11818	0.633731	-2.13909
21ur-11819	0.353701	2.72796
21ur-1182	24.6348	0.17322	0.979687
21ur-11820	1.31877	1.99746
21ur-11822	1.82523	2.50573
21ur-11823	33.8229	0.571848	0.748772
21ur-11824	1.06381	-0.629774
21ur-11825	17.3038	0.129878
21ur-11828	18.6955	0.536439
21ur-11830	5.05982	-1.07786
21ur-11833	0.18803	-0.319387
21ur-11834	2.19726	-0.692734
21ur-11835	1.75	-1.86588
21ur-11837	0.316865	-1.13838
21ur-11838	1.42425	0.618475
21ur-11839	0.18803	-0.319387
21ur-1184	4.51334	1.50448
21ur-11840	0.56409	-1.95817
21ur-11841	7.71901	2.0216
21ur-11842	2.25532	2.8393
21ur-11843	5.1372	-0.322716
21ur-11844	2.61016	-0.219062
21ur-11846	3.20435	-0.176555
21ur-11847	0.799401	-0.233327
21ur-11848	2.92028	-0.641114
21ur-1185	40.3719	0.516158	0.768537
21ur-11851	1.19265	-0.908054
21ur-11852	2.04236	0.791138
21ur-11856	0.25767	-0.873353
21ur-11857	0.18803	-0.319387
21ur-11858	7.18188	1.6598
21ur-11859	0.25767	-0.873353
21ur-11861	1.11627	-0.999801
21ur-11862	0.541731	1.10478
21ur-11863	5.53818	0.22212
21ur-11864	4.11696	0.315743
21ur-11865	14.7046	0.152807
21ur-11868	0.558916	1.48775
21ur-11869	0.128835	-0.0429817
21ur-1187	3.11909	0.716158
21ur-11870	24.433	0.204561	0.968798
21ur-11871	0.430081	2.87055
21ur-11873	15.1607	-0.253187
21ur-11874	0.37606	-1.36868
21ur-11875	0.128835	-0.0429817
21ur-11876	0.633731	-2.13909
21ur-11878	1.98834	-0.402159
21ur-11879	0.430081	2.87055
21ur-1188	43.4214	-0.368261	0.882917
21ur-11880	4.81145	0.450178
21ur-11881	5.48326	0.0802744
21ur-11882	0.729761	0.0525979
21ur-11885	0.37606	-1.36868
21ur-11886	0.799401	-0.233327
21ur-11887	0.558916	1.48775
21ur-11888	0.740206	-0.0578708
21ur-1189	16.2733	0.0124683
21ur-11891	0.128835	-0.0429817
21ur-11892	0.618111	1.23919
21ur-11894	2.72698	-1.44032
21ur-11895	0.430081	2.87055
21ur-11896	0.128835	-0.0429817
21ur-11897	1.51469	-3.39026
21ur-11898	4.21185	3.06854
21ur-11899	1.51469	-3.39026
21ur-119	16.3096	0.514736
21ur-1190	16.866	-1.07133
21ur-11900	2.7718	-1.21711
21ur-11902	0.128835	-0.0429817
21ur-11903	3.28632	2.5062
21ur-11904	1.92611	-0.757565
21ur-11905	0.997877	-0.786198
21ur-11906	2.45222	0.619497
21ur-11907	0.670566	0.272406
21ur-11909	0.687752	0.637376
21ur-1191	12.9	0.721879
21ur-11910	0.611371	0.518458
21ur-11911	0.18803	-0.319387
21ur-11912	1.35832	0.425981
21ur-11914	1.13345	-0.804259
21ur-11915	0.18803	-0.319387
21ur-11916	1.2123	0.547474
21ur-11917	1.06381	-0.629774
21ur-11919	0.880956	-2.60405
21ur-1192	1.71876	1.28428
21ur-11920	2.63252	-1.09173
21ur-11923	0.128835	-0.0429817
21ur-11925	0.618111	1.23919
21ur-11926	2.9951	-1.62981
21ur-11927	6.01455	0.173381
21ur-11929	1.56197	-1.66232
21ur-1193	14.5516	0.480179
21ur-11931	0.128835	-0.0429817
21ur-11932	1.85433	1.21655
21ur-11934	1.46997	-0.0660314
21ur-11935	1.93803	-2.04431
21ur-11936	4.72159	0.247369
21ur-11937	0.633731	-2.13909
21ur-11938	0.558916	1.48775
21ur-11939	0.836237	2.27728
21ur-1194	1.90679	0.828925
21ur-11940	2.01441	-1.97415
21ur-11941	3.10799	-2.85663
21ur-11942	1.71316	-3.57571
21ur-11944	2.0117	0.205183
21ur-11946	2.43775	-1.0864
21ur-11947	1.92397	1.00213
21ur-11949	0.18803	-0.319387
21ur-1195	30.7119	-0.816655	0.602697
21ur-11950	3.49786	-0.808409
21ur-11951	0.37606	-1.36868
21ur-11956	0.430081	2.87055
21ur-11958	108.598	0.0356723	0.990524
21ur-11959	3.49268	-0.0734936
21ur-1196	17.2827	0.71163
21ur-11961	0.128835	-0.0429817
21ur-11962	0.128835	-0.0429817
21ur-11963	1.57388	-3.44227
21ur-11965	0.18803	-0.319387
21ur-11966	0.386505	-1.4496
21ur-11969	8.10024	1.33478
21ur-1197	1.2123	0.547474
21ur-11970	0.558916	1.48775
21ur-11972	0.18803	-0.319387
21ur-11973	0.25767	-0.873353
21ur-11974	1.4148	4.64572
21ur-11976	1.28868	0.658399
21ur-1198	185.94	0.258274	0.761936
21ur-11981	1.3043	-1.3103
21ur-11982	0.4457	-1.63842
21ur-11985	0.618111	1.23919
21ur-11986	1.13863	-2.98179
21ur-11987	0.316865	-1.13838
21ur-11988	1.07943	-2.91037
21ur-11989	0.18803	-0.319387
21ur-1199	38.1479	-0.0985869	0.983294
21ur-11991	1.22948	0.801068
21ur-11993	0.18803	-0.319387
21ur-11995	0.316865	-1.13838
21ur-11996	0.128835	-0.0429817
21ur-11998	0.945422	-0.358675
21ur-12	4.64546	-0.911353
21ur-120	87.3958	0.427519	0.678413
21ur-1200	11.6857	-0.327595
21ur-12004	0.128835	-0.0429817
21ur-12005	0.504895	-1.80488
21ur-12008	3.75652	-0.0367365
21ur-12009	1.63317	0.0856019
21ur-1201	5.63247	-3.77712
21ur-12012	0.707401	3.64648
21ur-12013	0.25767	-0.873353
21ur-12014	0.541731	1.10478
21ur-12015	0.504895	-1.80488
21ur-12016	1.19265	-0.908054
21ur-12018	1.13748	4.31779
21ur-12019	1.37797	1.78717
21ur-1202	127.432	0.248566	0.835691
21ur-12022	1.7884	1.04205
21ur-12024	1.23466	-1.18581
21ur-12026	5.43203	0.791329
21ur-12027	0.128835	-0.0429817
21ur-12029	11.7273	0.0831681
21ur-1203	0.316865	-1.13838
21ur-12030	1.06381	-0.629774
21ur-12033	1.73594	1.4922
21ur-12034	0.18803	-0.319387
21ur-12036	4.10249	-0.691894
21ur-12037	0.961041	-2.75559
21ur-12038	4.21299	0.753589
21ur-12039	0.128835	-0.0429817
21ur-1204	10.3518	0.00978446
21ur-12040	2.2285	-3.96024
21ur-12041	1.41908	3.08841
21ur-12042	2.38932	0.95073
21ur-12045	1.24667	1.07466
21ur-12046	3.00868	0.356821
21ur-12047	0.18803	-0.319387
21ur-12048	0.37606	-1.36868
21ur-12049	0.988998	2.50591
21ur-1205	11.4912	-0.784097
21ur-12053	1.3427	3.01022
21ur-12054	1.4148	4.64572
21ur-12055	1.3043	-1.3103
21ur-12057	0.353701	2.72796
21ur-12058	2.6599	1.01146
21ur-12059	2.6507	0.339852
21ur-1206	5.18192	-1.20654
21ur-12061	3.60048	4.40842
21ur-12062	1.05707	-0.898474
21ur-12063	4.94802	1.13053
21ur-12064	1.29912	0.55519
21ur-1207	7.64344	0.275742
21ur-12070	0.25767	-0.873353
21ur-12073	0.128835	-0.0429817
21ur-12074	0.386505	-1.4496
21ur-12075	1.07943	-2.91037
21ur-12077	0.430081	2.87055
21ur-12078	0.128835	-0.0429817
21ur-12079	0.875782	-0.128632
21ur-1208	2.689	0.35984
21ur-12082	0.353701	2.72796
21ur-12083	0.773011	-2.44565
21ur-12084	0.692926	-2.259
21ur-12085	0.746947	0.3849
21ur-12087	2.9415	0.901819
21ur-1209	0.386505	-1.4496
21ur-12091	3.20188	-0.621837
21ur-12092	0.945422	-0.358675
21ur-12093	0.504895	-1.80488
21ur-12094	1.23466	-1.18581
21ur-12095	1.00979	-2.80516
21ur-12096	0.670566	0.272406
21ur-12098	0.37606	-1.36868
21ur-12099	0.752121	-2.3736
21ur-121	41.4631	-0.585568	0.703674
21ur-1210	29.9163	-0.498347	0.835691
21ur-12100	1.75156	-0.101685
21ur-12101	0.860163	3.88898
21ur-12103	10.5325	0.50022
21ur-12104	0.128835	-0.0429817
21ur-12105	0.37606	-1.36868
21ur-12106	1.49389	0.4098
21ur-12107	0.430081	2.87055
21ur-12109	0.37606	-1.36868
21ur-1211	5.6597	1.22133
21ur-12114	0.707401	3.64648
21ur-12115	0.18803	-0.319387
21ur-12117	0.692926	-2.259
21ur-12118	1.36349	-1.38839
21ur-12119	1.45549	-3.33663
21ur-12120	6.46428	0.612897
21ur-12121	0.891401	-2.63835
21ur-12122	0.37606	-1.36868
21ur-12125	1.96081	2.37631
21ur-12126	0.644176	-2.18284
21ur-12127	5.67532	0.725539
21ur-12128	0.386505	-1.4496
21ur-12129	0.128835	-0.0429817
21ur-1213	43.8258	0.849928	0.395079
21ur-12130	0.25767	-0.873353
21ur-12131	0.504895	-1.80488
21ur-12133	1.76191	-3.6046
21ur-12134	0.56409	-1.95817
21ur-12136	3.39394	0.508726
21ur-12138	0.806142	0.172981
21ur-1214	34.1503	0.103814	0.983294
21ur-12141	0.128835	-0.0429817
21ur-12142	0.128835	-0.0429817
21ur-12143	0.316865	-1.13838
21ur-12144	0.707401	3.64648
21ur-12145	1.11627	-0.999801
21ur-12146	0.128835	-0.0429817
21ur-12148	0.128835	-0.0429817
21ur-1215	4.17862	0.592625
21ur-12150	0.430081	2.87055
21ur-12155	1.40189	2.84235
21ur-12156	0.25767	-0.873353
21ur-1216	246.057	-0.174131	0.870614
21ur-12161	0.56409	-1.95817
21ur-12165	0.773011	-2.44565
21ur-12166	0.836237	2.27728
21ur-12167	0.128835	-0.0429817
21ur-12168	2.65217	-0.382217
21ur-12169	0.752121	-2.3736
21ur-1217	13.0352	-2.4183
21ur-12170	1.90005	0.586154
21ur-12171	0.386505	-1.4496
21ur-12174	0.703371	-2.30273
21ur-12175	1.19265	-0.908054
21ur-12176	0.965072	1.42774
21ur-12179	1.08346	0.991417
21ur-1218	24.3481	0.0705979	0.990524
21ur-12181	0.482536	1.35892
21ur-12182	2.40651	1.08649
21ur-12184	1.52916	-0.158257
21ur-12186	0.128835	-0.0429817
21ur-12187	0.994172	-0.425712
21ur-12188	0.574536	-2.00855
21ur-12189	0.18803	-0.319387
21ur-1219	8.40748	-0.237613
21ur-12193	0.707401	3.64648
21ur-12194	0.18803	-0.319387
21ur-12198	0.25767	-0.873353
21ur-12199	0.128835	-0.0429817
21ur-122	109.849	-0.153001	0.954271
21ur-12205	1.05707	-0.898474
21ur-12207	5.8982	-1.17126
21ur-12208	0.928236	-0.604602
21ur-12209	0.18803	-0.319387
21ur-1221	88.8921	0.0933986	0.980084
21ur-12210	0.316865	-1.13838
21ur-12212	0.25767	-0.873353
21ur-12213	1.76718	-1.735
21ur-12214	0.18803	-0.319387
21ur-1222	9.99419	-1.66987
21ur-12221	0.316865	-1.13838
21ur-12223	0.37606	-1.36868
21ur-12225	0.18803	-0.319387
21ur-12227	3.71327	0.583428
21ur-1223	3.8385	2.1125
21ur-12232	1.97643	0.65294
21ur-12233	0.18803	-0.319387
21ur-12234	0.18803	-0.319387
21ur-1224	4.3969	-1.5789
21ur-12245	1.99361	0.818586
21ur-12246	0.740206	-0.0578708
21ur-12248	1.47153	2.13923
21ur-12249	0.316865	-1.13838
21ur-1225	1.38068	-1.22443
21ur-12251	0.386505	-1.4496
21ur-12255	0.891401	-2.63835
21ur-12256	0.618111	1.23919
21ur-12257	0.806142	0.172981
21ur-1226	30.9787	0.537073	0.804333
21ur-12263	0.128835	-0.0429817
21ur-12264	14.1644	-0.0133553
21ur-12265	0.836237	2.27728
21ur-12266	13.076	0.452676
21ur-12267	2.19726	-0.692734
21ur-12268	0.18803	-0.319387
21ur-1227	1.1531	0.694958
21ur-12270	0.832206	-2.54689
21ur-12272	42.7667	-0.111435	0.98305
21ur-12273	3.77674	0.282227
21ur-12274	10.5901	0.217343
21ur-12276	0.806142	0.172981
21ur-12277	0.353701	2.72796
21ur-12278	0.858596	-0.388207
21ur-12279	3.10946	-4.4359
21ur-1228	3.68285	-1.15106
21ur-12282	0.541731	1.10478
21ur-12283	0.353701	2.72796
21ur-12284	1.70272	-3.55807
21ur-12289	0.25767	-0.873353
21ur-1229	10.2382	-0.642294
21ur-12291	1.3043	-1.3103
21ur-12292	4.09978	0.242348
21ur-12293	0.25767	-0.873353
21ur-12294	0.703371	-2.30273
21ur-12296	1.14907	-3.00839
21ur-12298	0.633731	-2.13909
21ur-123	1.99765	5.11787
21ur-1230	10.9266	0.278151
21ur-12300	0.430081	2.87055
21ur-12301	1.00462	-0.50565
21ur-12302	0.128835	-0.0429817
21ur-12303	16.6361	-0.707743
21ur-12304	3.56635	1.09715
21ur-12307	1.8605	1.68472
21ur-1231	1.658	-0.373438
21ur-12310	4.16942	0.180645
21ur-12311	0.504895	-1.80488
21ur-12312	0.18803	-0.319387
21ur-12313	4.66396	0.89716
21ur-12314	0.574536	-2.00855
21ur-12315	1.06381	-0.629774
21ur-12316	33.8236	0.526164	0.804333
21ur-12317	0.875782	-0.128632
21ur-12318	1.84759	0.932895
21ur-1232	358.053	-0.428366	0.160001
21ur-12320	1.37394	-1.42537
21ur-12321	0.633731	-2.13909
21ur-12324	1.62273	0.131162
21ur-12325	0.37606	-1.36868
21ur-12326	16.8765	0.777379
21ur-12328	0.18803	-0.319387
21ur-12329	2.40897	1.79473
21ur-1233	20.1722	0.511901
21ur-12332	1.27791	-3.16296
21ur-12333	0.25767	-0.873353
21ur-12335	0.37606	-1.36868
21ur-12336	0.25767	-0.873353
21ur-12337	0.56409	-1.95817
21ur-12339	0.128835	-0.0429817
21ur-1234	5.46854	0.268785
21ur-12340	0.128835	-0.0429817
21ur-12341	7.37097	-0.798055
21ur-12345	0.316865	-1.13838
21ur-12346	5.40621	0.317516
21ur-1235	12.9112	-0.55172
21ur-12351	1.41077	0.0308418
21ur-12352	1.05707	-0.898474
21ur-12353	0.316865	-1.13838
21ur-12354	18.8023	0.349782
21ur-12355	0.18803	-0.319387
21ur-12356	8.18418	-0.0782153
21ur-12357	0.18803	-0.319387
21ur-12358	0.988998	2.50591
21ur-1236	2.48806	0.0897183
21ur-12361	0.128835	-0.0429817
21ur-12365	0.558916	1.48775
21ur-12366	3.75125	-0.664798
21ur-12368	2.50771	0.781229
21ur-1237	6.09339	0.422791
21ur-12370	1.13863	-2.98179
21ur-12371	0.128835	-0.0429817
21ur-12372	0.934977	-0.284056
21ur-12375	0.386505	-1.4496
21ur-12376	0.386505	-1.4496
21ur-12377	3.20549	-2.88791
21ur-12378	4.10652	0.343087
21ur-12379	8.72434	-0.334403
21ur-1238	96.799	0.535894	0.463946
21ur-12380	0.316865	-1.13838
21ur-12381	0.37606	-1.36868
21ur-12383	0.816587	0.0560113
21ur-12385	0.18803	-0.319387
21ur-12386	0.18803	-0.319387
21ur-12388	1.26632	2.93575
21ur-12389	0.128835	-0.0429817
21ur-1239	0.692926	-2.259
21ur-12391	1.58992	1.75306
21ur-12392	2.3261	-0.8293
21ur-12393	4.9532	0.611427
21ur-12395	1.98531	-0.815528
21ur-12396	1.56197	-1.66232
21ur-12397	0.128835	-0.0429817
21ur-12398	0.692926	-2.259
21ur-124	3.41103	-0.850964
21ur-1240	15.0098	0.219628
21ur-12400	6.91425	0.246622
21ur-12401	0.836237	2.27728
21ur-12402	0.430081	2.87055
21ur-12405	3.50042	1.00894
21ur-12406	0.128835	-0.0429817
21ur-12408	11.9473	-0.434769
21ur-12409	0.56409	-1.95817
21ur-1241	0.762566	-2.41023
21ur-12410	0.18803	-0.319387
21ur-12411	2.92432	0.795618
21ur-12414	0.353701	2.72796
21ur-12417	4.65755	2.07505
21ur-12418	3.61881	0.898835
21ur-1242	118.462	0.301282	0.776957
21ur-12421	0.128835	-0.0429817
21ur-12423	2.13807	-0.634119
21ur-12424	0.37606	-1.36868
21ur-12425	0.515341	-1.86117
21ur-12426	1.28194	0.323759
21ur-12427	3.64331	-0.614619
21ur-12428	0.541731	1.10478
21ur-12429	0.316865	-1.13838
21ur-1243	0.128835	-0.0429817
21ur-12433	0.18803	-0.319387
21ur-12434	0.950596	-2.7241
21ur-12436	0.4457	-1.63842
21ur-12437	0.18803	-0.319387
21ur-12438	0.836237	2.27728
21ur-12439	3.27958	2.20474
21ur-1244	45.6247	-0.70681	0.558978
21ur-12440	0.316865	-1.13838
21ur-12441	0.25767	-0.873353
21ur-12442	5.90166	0.624455
21ur-12443	0.558916	1.48775
21ur-12444	0.128835	-0.0429817
21ur-12446	1.68192	0.038446
21ur-12447	9.85106	-0.42172
21ur-12448	0.353701	2.72796
21ur-12449	0.353701	2.72796
21ur-1245	11.473	0.647799
21ur-12451	0.987431	-0.726868
21ur-12452	0.18803	-0.319387
21ur-12453	0.353701	2.72796
21ur-12454	0.128835	-0.0429817
21ur-12455	0.430081	2.87055
21ur-12458	8.06062	0.257295
21ur-12459	1.41077	0.0308418
21ur-1246	1.51996	-1.44752
21ur-12460	0.37606	-1.36868
21ur-12462	19.6022	0.011082
21ur-12463	0.37606	-1.36868
21ur-12466	1.05707	-0.898474
21ur-12467	0.25767	-0.873353
21ur-12468	0.18803	-0.319387
21ur-12469	0.37606	-1.36868
21ur-1247	70.0593	0.435025	0.708844
21ur-12472	2.05281	0.722568
21ur-12473	0.316865	-1.13838
21ur-12474	1.2123	0.547474
21ur-12476	5.74611	-0.482556
21ur-12477	0.128835	-0.0429817
21ur-12478	0.386505	-1.4496
21ur-12479	0.692926	-2.259
21ur-12480	0.987431	-0.726868
21ur-12481	0.128835	-0.0429817
21ur-12482	0.128835	-0.0429817
21ur-12484	0.353701	2.72796
21ur-12485	2.44335	2.14032
21ur-12486	0.128835	-0.0429817
21ur-12487	0.128835	-0.0429817
21ur-12488	4.83884	1.67491
21ur-12489	32.4516	0.390444	0.898943
21ur-1249	17.2868	-0.181435
21ur-12493	0.37606	-1.36868
21ur-12495	1.26632	2.93575
21ur-12497	0.316865	-1.13838
21ur-125	10.5999	0.343686
21ur-1250	1.46594	-3.35746
21ur-12502	0.762566	-2.41023
21ur-12503	0.25767	-0.873353
21ur-12504	5.42126	-0.0686771
21ur-12507	0.762566	-2.41023
21ur-12509	0.353701	2.72796
21ur-1251	5.91852	-0.131483
21ur-12510	0.18803	-0.319387
21ur-12512	0.128835	-0.0429817
21ur-12514	11.3821	0.270205
21ur-12516	1.3043	-1.3103
21ur-12517	0.56409	-1.95817
21ur-1252	0.430081	2.87055
21ur-12520	0.128835	-0.0429817
21ur-12521	0.515341	-1.86117
21ur-12523	0.18803	-0.319387
21ur-12524	0.773011	-2.44565
21ur-12527	0.430081	2.87055
21ur-12528	0.37606	-1.36868
21ur-12529	0.37606	-1.36868
21ur-1253	2.3645	1.34258
21ur-12530	0.692926	-2.259
21ur-12531	0.729761	0.0525979
21ur-12532	0.25767	-0.873353
21ur-12533	2.94824	1.07233
21ur-12537	0.860163	3.88898
21ur-12538	0.901846	-2.66784
21ur-12539	0.25767	-0.873353
21ur-1254	3.51333	1.39228
21ur-12540	0.25767	-0.873353
21ur-12541	0.128835	-0.0429817
21ur-12545	3.17525	0.346506
21ur-12547	1.26746	-3.13917
21ur-1255	0.18803	-0.319387
21ur-12552	0.515341	-1.86117
21ur-12554	0.386505	-1.4496
21ur-12559	0.128835	-0.0429817
21ur-1256	138.063	0.059233	0.983294
21ur-12561	0.128835	-0.0429817
21ur-12563	0.386505	-1.4496
21ur-12565	2.88748	0.116764
21ur-12569	0.316865	-1.13838
21ur-1257	4.85717	0.24552
21ur-12574	1.93959	-0.373318
21ur-12577	5.17921	-0.405806
21ur-1258	103.265	0.0822441	0.980084
21ur-12580	0.18803	-0.319387
21ur-12585	3.00957	-0.142754
21ur-12587	0.128835	-0.0429817
21ur-12588	0.25767	-0.873353
21ur-12589	0.430081	2.87055
21ur-1259	11.3727	0.569046
21ur-12590	1.36506	0.757493
21ur-12592	1.40189	2.84235
21ur-12593	0.18803	-0.319387
21ur-12596	0.386505	-1.4496
21ur-12598	1.26746	-3.13917
21ur-126	29.9349	-0.0606023	0.990524
21ur-1260	90.8685	0.210265	0.908817
21ur-12603	9.04961	0.459132
21ur-12604	1.06381	-0.629774
21ur-12605	0.644176	-2.18284
21ur-12608	2.38373	-2.40209
21ur-12609	1.56353	0.230601
21ur-1261	39.1169	-0.85845	0.495851
21ur-12610	1.73167	2.20182
21ur-12612	4.74395	-0.18872
21ur-12614	1.19265	-0.908054
21ur-12615	0.4457	-1.63842
21ur-12616	0.4457	-1.63842
21ur-12617	0.128835	-0.0429817
21ur-12618	0.799401	-0.233327
21ur-12619	4.29052	-0.793464
21ur-1262	450.132	0.190037	0.694815
21ur-12620	4.63904	0.0346101
[truncated: 9,980 more rows]

## Sheet: S2G Up piRNAs
piRNA	baseMean	log2FoldChange	padj	Putative Target
21ur-5096	107.27	2.60751	2.18893e-12
21ur-2994	36.3445	2.55665	0.000248337	R07B7.1
21ur-4146	55.0725	2.24857	2.38805e-05
21ur-9271	37.634	2.22359	0.000853224
21ur-6101	191.563	2.04039	1.2285e-09
21ur-1430	292.131	1.93645	1.63039e-19
21ur-3779	64.9902	1.89102	0.000140091
21ur-4693	40.5284	1.68895	0.0207668
21ur-2834	199.362	1.63863	1.98193e-09
21ur-13029	641.031	1.5251	8.56797e-20
21ur-8285	133.075	1.5239	5.09877e-06
21ur-9228	62.1364	1.38664	0.0111928
21ur-2835	170.625	1.29705	0.000237978
21ur-5595	80.6914	1.13704	0.0210829
21ur-6058	474.14	1.10203	3.90556e-08

## Sheet: S2H Down piRNAs
piRNA	baseMean	log2FoldChange	padj	Putative Target
21ur-15588	40.8652	-8.15649	5.96188e-06
21ur-10895	35.5934	-7.95514	1.23502e-05
21ur-11223	154.091	-7.62809	7.15928e-11
21ur-11770	27.4789	-4.48649	0.000307228
21ur-537	153.193	-3.00201	1.16351e-17	C46C2.2.1
21ur-6420	955.068	-2.97063	1.29888e-72
21ur-1524	58.3353	-2.5584	1.02381e-05
21ur-933	405.186	-2.45994	1.39336e-34
21ur-2522	38.836	-2.27331	0.00238381
21ur-3575	24.9196	-2.13016	0.0406889
21ur-8984	26.7009	-2.1195	0.0349629
21ur-2147	345.173	-2.08763	7.19142e-22
21ur-2656	96.4684	-2.08587	1.30904e-06
21ur-1824	48.2815	-2.00996	0.00216108
21ur-3142	119.067	-1.95294	1.12772e-07
21ur-3850	32.7352	-1.93063	0.0378213
21ur-4864	399.453	-1.92268	5.10839e-19
21ur-10154	36.0257	-1.90496	0.0258517
21ur-5745	73.8702	-1.88302	0.000237978
21ur-6130	131.758	-1.87387	7.58234e-08
21ur-8446	262.228	-1.87269	6.64402e-15
21ur-5217	52.5914	-1.83729	0.00473485
21ur-6360	38.6929	-1.82824	0.0176356
21ur-2820	44.3141	-1.80164	0.012902
21ur-6569	67.058	-1.7646	0.000978433
21ur-1027	90.8801	-1.73941	7.60034e-05
21ur-4049	34.8191	-1.72883	0.0439055	ZK1248.10
21ur-3151	62.9242	-1.7248	0.0024569
21ur-6560	54.1878	-1.6921	0.0139705
21ur-6176	40.0739	-1.64586	0.0349629
21ur-5788	56.8091	-1.62752	0.0181627
21ur-13215	40.796	-1.58167	0.0448924
21ur-888	41.1611	-1.56794	0.0449186
21ur-368	52.6188	-1.56008	0.0166319
21ur-4536	54.9473	-1.48494	0.0434109
21ur-6168	80.5304	-1.40402	0.00438419
21ur-3250	63.6036	-1.34863	0.0224512
21ur-6913	62.2329	-1.34495	0.03107
21ur-1002	387.505	-1.34457	3.75005e-10
21ur-988	99.4654	-1.33904	0.0021062
21ur-3196	92.3415	-1.3199	0.00573072
21ur-4509	82.3831	-1.30909	0.0151336
21ur-2324	147.797	-1.30905	0.000140091
21ur-4621	85.2208	-1.30264	0.0112214
21ur-2816	85.4005	-1.27941	0.0111514
21ur-2514	107.508	-1.25487	0.00334699
21ur-704	168.979	-1.24942	0.0001626
21ur-66	505.956	-1.22131	2.44361e-11
21ur-2161	512.258	-1.18573	1.40516e-11
21ur-2037	168.517	-1.18198	0.000359889
21ur-4208	113.903	-1.17949	0.00575639
21ur-10360	81.8971	-1.17709	0.0228321
21ur-75	120.183	-1.1736	0.00327957
21ur-3548	72.7328	-1.16593	0.0439055
21ur-1060	111.898	-1.15659	0.00803577
21ur-78	427.35	-1.1493	1.45968e-08
21ur-1122	100.819	-1.11978	0.0134264	Y19D10A.12,C01B4.9
21ur-2749	161.554	-1.09831	0.00102347
21ur-3079	198.758	-1.07869	0.000290813
21ur-1291	144.534	-1.05809	0.00392743
21ur-7127	225.482	-1.05033	0.000140091
21ur-6594	139.7	-1.01142	0.00843536
21ur-1475	122.331	-1.00784	0.0161191	F54A3.6
